# Supplementary material for: KLF1 coordinates specialized transcriptional networks required to maintain the integrity of terminal erythropoiesis
Source: J Cell Sci. 2025 Nov 13;138(21):jcs264036. doi: 10.1242/jcs.264036 (PMC12669967; doi:10.1242/jcs.264036)
Supplement: Table S1. Normalized TPM. Listed are all TPM values for the 12 samples analyzed, including triplicates of WT and Klf1-/- erythroid cells, each under expansion (amplifying) and differentiating conditions. Processing of the raw data was as described in Materials and Methods. These data form the basis  [file joces-138-264036-TableS1.xlsx]

## Sheet: Sheet1
Gene	WT_Amplifying_1	WT_Amplifying_2	WT_Amplifying_3	KO_Amplifying_1	KO_Amplifying_2	KO_Amplifying_3	WT_Differentiating_1	WT_Differentiating_2	WT_Differentiating_3	KO_Differentiating_1	KO_Differentiating_2	KO_Differentiating_3
0610007P14Rik	64.1242	58.7587	61.4446	53.9771	60.0343	60.9152	30.8345	22.9314	25.4919	43.5962	41.6567	41.6903
0610009B22Rik	14.1484	13.4537	13.4637	13.4705	14.9545	15.0518	11.3768	13.3525	12.956	16.1825	13.936	13.2414
0610009L18Rik	0.0706538	0.214951	0.0857926	0.570358	0.398483	0.371505	0.316901	0.612795	1.55084	1.28913	0.501433	0.797901
0610009O20Rik	26.978	25.7996	25.0629	24.1508	22.9185	22.5109	39.7711	39.3156	39.3202	25.7339	24.977	23.9465
0610010F05Rik	15.7381	16.3252	16.0261	14.1974	15.7742	15.3884	4.34155	3.87028	5.91257	4.48267	5.22247	4.8349
0610010K14Rik	42.6749	32.7993	29.2553	41.5802	42.3246	40.941	50.7042	55.4741	42.5834	51.7802	46.1034	40.9114
0610012G03Rik	19.6771	15.989	15.7572	14.7231	18.0285	21.0829	3.96127	3.64452	3.81247	5.20537	4.98594	5.57581
0610030E20Rik	19.5063	21.247	20.1956	18.1955	17.7211	17.4898	11.5035	13.4815	13.796	19.2394	17.7961	19.5771
0610037L13Rik	21.7614	19.7148	20.4415	21.2654	17.6243	20.456	13.6584	12.7719	13.8929	16.6416	14.2199	16.0435
0610040J01Rik	0	0	0	0	0	0	0	0	0	0	0	0
1110002E22Rik	0	0	0.00571951	0.00559175	0.0113852	0.0116095	0.0316901	0	0.0323091	0.302751	0.397362	0.465442
1110004E09Rik	25.3176	24.1296	23.1926	24.5589	26.4365	26.5568	10.3627	9.44994	8.43268	9.1802	10.7288	10.5437
1110004F10Rik	86.2507	84.7512	81.3199	77.5575	78.9907	81.8936	63.2535	67.5364	69.2384	82.7	80.5604	78.4603
1110008F13Rik	91.5144	75.4697	76.9674	88.1595	87.1596	91.3031	88.0352	76.9541	79.1573	130.017	134.602	128.719
1110008L16Rik	10.4273	11.4695	10.3809	10.1211	8.90894	8.57944	2.78873	2.28992	2.55242	2.30482	2.08142	1.92826
1110008P14Rik	27.9318	24.4934	27.4593	32.9578	30.427	35.2349	40.1514	42.8956	40.0633	28.693	28.9979	28.7434
1110012L19Rik	7.63061	7.80987	8.1217	7.72779	7.61103	7.15147	48.8662	55.6031	55.087	27.5015	24.9392	27.9265
1110017D15Rik	0.0471026	0.137789	0.034317	0.0559175	0.0341557	0.0522429	0.221831	0.54829	0.387709	0	0.179759	0
1110025L11Rik	0	0	0	0	0	0	0	0	0	0	0	0
1110032A03Rik	7.14781	6.96661	6.29146	6.85548	7.44594	7.45912	76.4683	76.4381	80.902	24.5131	25.5258	26.3972
1110032F04Rik	0	0	0	0	0	0	0	0	0	0	0	0
1110034G24Rik	4.34521	4.06753	3.96934	3.1146	3.97345	4.34196	62.2394	62.8276	67.0091	11.1627	8.76088	8.77691
1110037F02Rik	15.0139	17.5598	17.0384	16.5236	15.2562	16.1198	19.1408	19.0934	20.4194	15.9384	17.834	18.2947
1110038F14Rik	20.6191	18.844	17.0155	23.3176	27.2221	29.5346	8.90493	7.83732	8.4973	20.1964	18.4489	17.8578
1110051M20Rik	5.14007	5.11472	4.93021	2.2367	2.2372	3.26808	1.99648	1.74163	2.29395	1.67002	1.31508	1.32034
1110057P08Rik	0	0	0	0	0	0	0	0	0	0	0	0
1110059E24Rik	12.0583	10.7145	12.0453	7.33637	8.14613	8.00477	3.42253	4.03155	3.29553	4.09203	4.44667	5.18636
1110059G10Rik	18.7527	16.7276	18.2338	13.2692	14.0494	15.6496	14.6725	19.5449	21.841	15.8798	19.1301	22.8637
1110065P20Rik	17.0747	14.4844	14.5619	12.1229	11.4649	14.2681	3.48591	5.67642	4.10326	4.57057	2.91399	4.38846
1190002N15Rik	4.21568	4.73443	4.69571	2.06895	2.48198	2.28127	0.855633	0.838561	1.45391	0.390647	0.406823	0.370454
1190003K10Rik	0	0	0	0	0	0	0	0	0	0	0	0
1190005I06Rik	0.147195	0.187393	0.0285975	0	0.170778	0.1219	0.221831	0	0.129236	0.156259	0	0
1190007I07Rik	39.4366	38.4376	39.0928	26.2532	30.7686	33.0233	3.07394	6.12795	7.56033	6.06479	7.7864	6.71567
1300017J02Rik	0.0824295	0.126766	0.194463	0.0559175	0.0853892	0	18.0951	21.5123	21.4532	0.234388	0.151376	0.16148
1500009C09Rik	0	0	0	0.0167752	0.0227705	0	0	0	0	0	0.018922	0.0664918
1500009L16Rik	0	0	0	0	0	0	0	0	0	0	0	0
1500011B03Rik	39.7663	34.5795	35.2036	19.9514	23.6414	25.2333	56.5669	52.4746	48.0436	23.097	21.6846	21.4008
1500011K16Rik	13.6597	11.9876	13.0977	12.6821	15.4896	13.5425	5.60915	5.12813	5.10484	14.1512	11.0126	12.0065
1500015O10Rik	0.0471026	0.0716502	0.0400365	0.117427	0.10816	0	0	0	0.129236	0	0.0946099	0.113986
1520401A03Rik	0	0	0.0171585	0	0	0.00580476	0	0	0	0	0.00946099	0.00949882
1600002H07Rik	18.6349	18.6676	18.0107	23.6195	20.4308	20.6824	23.7993	23.4475	21.0978	25.3725	25.6298	28.183
1600002K03Rik	6.29997	7.61146	7.33813	6.38577	6.62621	7.4301	3.8662	3.83803	3.87709	4.87332	5.28869	4.94889
1600012H06Rik	9.93864	9.83261	9.2084	7.42025	8.0949	8.10345	9.38028	7.41804	7.56033	8.75049	9.59345	10.4867
1600014C10Rik	5.06352	5.07614	5.5994	6.45847	8.53323	7.57522	2.18662	0.225767	0.484637	2.94938	2.53555	2.21323
1600014C23Rik	0.176635	0.170858	0.0686341	0	0.0398483	0.0812667	0	0.741804	0.0969273	0.546906	0.227064	0.208974
1600015I10Rik	0	0	0	0	0	0	0	0	0	0	0	0
1700001C02Rik	0	0	0	0	0	0	0	0	0	0	0	0
1700001C19Rik	0	0	0	0	0	0	0	0	0	0	0	0
1700001F09Rik	0	0	0	0	0	0	0	0	0	0	0	0
1700001J03Rik	0.0942051	0.0551156	0	0	0	0.0464381	0.221831	0	0.129236	0.0390647	0.122993	0.218473
1700001K19Rik	0.0235513	0.0661387	0.177305	0.173344	0.0227705	0	0.823943	0.387028	0.3554	0.45901	0.312213	0.427447
1700001L19Rik	0.0235513	0.0330693	0	0.0838762	0	0	0	0	0	0	0	0
1700001O22Rik	0.13542	0	0.022878	0.0279587	0.193549	0.2438	1.14084	0.54829	0.290782	0.136726	0.217603	0.142482
1700001P01Rik	0.288503	0.35274	0.388926	0.173344	0.529413	0.394724	0.158451	0.290271	0	0.058597	0.227064	0.674416
1700003E16Rik	0	0	0	0.0391422	0.102467	0.0464381	0	0.0322524	0	0	0.00946099	0.0284965
1700003F12Rik	0.253176	0.24802	0.320292	0.313138	0.113852	0.0580476	0	0	0	0	0	0.104487
1700003H04Rik	0	0	0.034317	0	0	0.0174143	0	0	0	0	0	0
1700006A11Rik	0	0	0	0	0	0	0	0	0	0	0	0
1700006E09Rik	0	0	0	0	0	0	0	0	0	0	0	0.151981
1700007B14Rik	0	0	0	0	0	0	0	0	0	0	0	0
1700007G11Rik	0	0	0	0	0	0	0	0	0	0	0	0
1700007K09Rik	0.0353269	0.0661387	0.102951	0	0	0.0638524	0	0	0.161546	0.20509	0.340596	0.208974
1700007K13Rik	0.235513	0.154324	0.34889	0.956189	1.61101	1.12032	17.2077	19.9965	14.0545	22.5794	17.711	13.9728
1700008O03Rik	0.0588782	0.0551156	0.0400365	0.0838762	0.0170778	0.0406333	0	0	0.0969273	0	0	0.189976
1700008P02Rik	0	0	0	0	0	0	0	0	0	0	0	0
1700009N14Rik	0	0	0	0	0	0	0	0	0	0	0	0
1700010B08Rik	0	0	0	0	0	0	0	0	0	0	0	0
1700010I14Rik	0	0	0	0	0	0	0	0	0	0	0	0
1700011H14Rik	0	0	0.0857926	0	0.0227705	0.0232191	0.158451	0	0.193855	0	0	0
1700011I03Rik	0	0	0	0	0	0	0	0	0	0	0	0
1700011L22Rik	0	0	0	0	0	0	0	0	0	0	0	0
1700011M02Rik	0	0	0	0	0	0	0	0	0	0	0	0
1700012A03Rik	0	0	0	0	0	0	0	0	0	0	0	0
1700012B07Rik	0	0	0	0	0	0	0	0	0	0	0	0
1700012B09Rik	0	0	0	0	0	0	0	0	0	0	0	0
1700012P22Rik	0	0	0	0	0	0	0	0	0	0	0	0
1700013D24Rik	0	0	0	0	0	0	0	0	0	0	0	0
1700013F07Rik	0	0	0	0	0	0	0	0	0	0	0.037844	0
1700013G24Rik	0	0	0	0	0	0	0	0	0	0.058597	0.028383	0
1700013H16Rik	0	0	0	0	0	0	0	0	0	0	0	0
1700014D04Rik	0	0.00551156	0.022878	0.234853	0.074004	0.0116095	1.48944	1.64487	2.74627	0.0976617	0.170298	0.104487
1700015E13Rik	0.0588782	0	0.0686341	0	0	0	0	0.129009	0.226164	0.0878956	0	0
1700015F17Rik	0	0.0606271	0	0	0	0	0.190141	0	0	0	0	0.0284965
1700015G11Rik	0	0.0661387	0	0	0.074004	0	0	0	0	0	0	0
1700016C15Rik	0	0.0275578	0	0	0	0	0	0	0	0	0	0
1700016D06Rik	0.0176635	0.0826733	0.0285975	0	0.0170778	0	0.221831	0.0645047	0.129236	0.058597	0.047305	0
1700016H13Rik	0	0	0	0	0	0	0	0	0	0	0	0
1700016K19Rik	0	0	0	0	0	0	0	0	0	0	0	0
1700017B05Rik	45.6542	45.0349	41.9983	37.9456	33.6434	33.7257	435.486	467.111	495.04	211.926	202.314	214.056
1700017D01Rik	0	0	0	0	0	0	0.0316901	0.0322524	0	0	0.037844	0.00949882
1700017N19Rik	0	0	0	0	0	0	0	0	0	0	0	0
1700018B08Rik	0	0.0330693	0.125829	0	0	0	0	0	0	0.107428	0	0
1700018C11Rik	0	0	0	0	0	0.0290238	0.158451	0	0	0	0	0
1700018F24Rik	0	0	0	0	0	0	0	0	0	0	0	0
1700018G05Rik	0	0	0	0	0	0	0	0	0	0	0	0
1700019A02Rik	0.170747	0.148812	0.0686341	0.251629	0.0626188	0.098681	0	0.290271	0	0.0488309	0	0.0474941
1700019B03Rik	0.0294391	0	0.011439	0	0	0.0116095	0	0	0	0	0.037844	0.0189976
1700019D03Rik	0.629997	0.562179	0.749255	0.0279587	0.10816	0.0870715	0.0633803	0.0645047	0.0969273	0.00976617	0.056766	0.0569929
1700019N19Rik	0	0	0	0	0	0	0	0	0	0	0	0
1700019O17Rik	0	0	0	0	0	0	0	0	0	0	0	0
1700020A23Rik	0	0	0.034317	0	0	0	0	0	0	0	0	0
1700020D05Rik	1.21878	1.44403	1.29261	1.12394	1.0816	0.841691	2.59859	1.32235	1.4216	3.06658	2.25172	1.95676
1700020L24Rik	0.259064	0.253532	0.183024	0.240445	0.552184	0.220581	0	0	0	0.12696	0	0.123485
1700020N01Rik	0	0	0	0	0	0	0	0	0	0	0	0
1700020N15Rik	0	0	0	0	0	0	0	0	0	0	0	0
1700021F05Rik	12.7354	13.6962	12.9204	9.84707	10.9981	10.9478	8.61971	9.96598	11.3728	10.401	10.18	11.1326
1700021F07Rik	0	0	0	0	0	0	0	0	0	0	0	0
1700022I11Rik	0.0117756	0.0936964	0.211622	0.0894679	0.13093	0.0116095	1.83803	1.80613	1.00158	0.371115	0.0851489	0.16148
1700023F06Rik	0	0	0	0	0	0	0	0	0	0	0	0
1700024B05Rik	0	0	0	0	0	0	0	0	0	0	0	0
1700024G13Rik	0	0	0	0	0	0	0	0	0	0	0	0
1700024P04Rik	0.141308	0	0	0	0	0	0	0	0	0	0	0
1700024P16Rik	0	0	0	0	0	0.0174143	0	0	0.0323091	0	0	0
1700025B11Rik	0	0	0	0	0	0	0.190141	0.6773	0.323091	0	0	0
1700025C18Rik	0	0	0	0	0	0	0	0	0	0	0	0
1700025F22Rik	0	0	0	0	0	0	0	0	0	0	0	0
1700025G04Rik	0	0.0275578	0.12011	0	0.00569262	0.13351	0	0.0322524	0.226164	0.0488309	0.037844	0.0284965
1700027J19Rik	0.223737	0.121254	0.160146	0	0.0512335	0.116095	0	0.225767	0.129236	1.73838	0.842028	1.15886
1700028J19Rik	1.18345	1.08026	1.16678	1.12394	0.893741	1.03905	0.760563	2.41893	1.64776	0.488309	0.558199	0.398951
1700028K03Rik	0	0	0.00571951	0	0	0	0.126761	0.0645047	0.0969273	0.00976617	0.00946099	0.00949882
1700028P14Rik	0	0	0	0	0	0	0	0	0	0	0	0
1700029F12Rik	0	0	0	0	0	0.0174143	0	0	0	0	0	0
1700029H14Rik	0	0	0.0171585	0	0	0	0	0	0	0	0.028383	0
1700029I15Rik	1.24822	0.88736	0.69778	1.00651	1.09298	1.219	0.919014	0.322524	0.3554	1.03521	1.51376	1.18735
1700029J07Rik	0.465138	0.341716	0.640585	0.329913	0.472487	0.383114	0.348591	0.419281	0.290782	0.732463	0.482511	0.598426
1700029P11Rik	0	0	0	0	0.0170778	0.0174143	0	0.0967571	0	0	0	0
1700030J22Rik	0.100093	0.0716502	0.12011	0.273996	0.182164	0.261214	1.64789	0.999823	1.0662	1.76768	2.36525	1.92826
1700030K09Rik	5.15184	5.42888	5.23907	4.21058	3.94498	3.97046	1.20422	0.870814	1.0662	1.37703	1.18262	1.86177
1700031F05Rik	0	0	0	0	0	0	0	0	0	0	0	0
1700031M16Rik	0	0	0	0	0	0	0	0	0	0	0	0
1700034E13Rik	0	0	0	0	0	0	0	0	0	0	0	0
1700034I23Rik	0.00588782	0.10472	0.142988	0.0559175	0.0227705	0.0348286	1.07746	0.258019	0.613873	0.273453	0.056766	0.123485
1700034J05Rik	0	0	0	0	0.0113852	0	0	0	0	0	0	0
1700034O15Rik	0.0588782	0.0275578	0.022878	0	0	0	0.950704	0.483785	0.290782	0.0488309	0.037844	0
1700037C18Rik	1.67803	2.49673	2.53374	2.92448	2.93739	3.11135	2.25	1.87064	2.55242	4.90262	3.95469	4.8634
1700037H04Rik	37.9882	34.3039	35.3008	55.0172	47.8294	56.1321	288.412	302.914	303.867	278.043	267.916	280.548
1700040F15Rik	0	0	0	0	0	0	0	0	0	0	0	0
1700040L02Rik	0	0	0	0	0	0	0	0	0	0	0	0
1700042G07Rik	0	0	0	0	0	0	0	0	0	0	0	0
1700047I17Rik2	14.6666	12.8585	14.4703	19.6941	18.4327	17.9309	23.1338	30.0269	26.5904	30.9881	29.4615	36.428
1700049E17Rik1	0	0	0	0	0	0	0	0	0	0	0	0
1700049E17Rik2	0	0	0	0	0	0	0	0	0	0	0	0
1700056E22Rik	0.777192	0.56769	0.863645	0.363464	0.307401	0.435357	1.58451	2.41893	1.90624	0.107428	0.227064	0.104487
1700057G04Rik	0.153083	0.0330693	0.0743536	0.0782844	0.0967745	0.1219	0	0	0.226164	0	0	0.0949882
1700061G19Rik	0.0824295	0.17637	0.0972316	0.123018	0.148008	0.145119	0.0633803	0	0.0646182	0.0878956	0.056766	0
1700064H15Rik	0	0	0	0	0.113852	0	0	1.51586	0.290782	0	0	0.0949882
1700066B19Rik	0.064766	0.0661387	0.108671	0.111835	0.182164	0.0696572	0	0	0	0.0781294	0.104071	0.0474941
1700066M21Rik	7.35977	7.66106	8.07594	5.88252	5.58446	5.05014	6.62324	6.86975	6.55875	2.38295	2.45986	2.78315
1700067K01Rik	1.14224	1.35033	0.943718	0.251629	0.546491	0.446967	1.36268	1.29009	1.09851	0.292985	0.208142	0.474941
1700067P10Rik	0	0	0	0	0	0	0	0	0	0	0	0
1700069L16Rik	0	0	0	0	0	0	0	0	0	0	0	0
1700074P13Rik	0	0	0	0	0	0	0	0	0	0	0	0
1700080E11Rik	0.565231	0.435413	0.200183	0.0615092	0	0	0	0	0	0	0	0
1700080O16Rik	0	0	0	0	0	0	0	0	0	0	0	0
1700084M14Rik	0	0	0	0	0	0	0	0	0	0	0	0
1700086D15Rik	0	0	0	0	0	0	0	0	0	0	0	0
1700088E04Rik	0.700651	0.611783	0.777853	0.486482	1.05313	1.2132	6.17957	3.35425	6.94646	3.56465	5.04271	3.18211
1700092M07Rik	1.10102	1.08578	0.760694	0.626276	0.63188	0.917153	0	1.45136	3.23091	0.341816	0.95556	0.455943
1700093K21Rik	0.123644	0.115743	0.0686341	0.106243	0	0.150924	0.0950704	0	0.129236	0	0	0.0664918
1700102P08Rik	0.312054	0.429901	0.331731	0.0726927	0.125238	0.435357	3.35915	2.67695	3.71555	0.419945	0.596043	0.332459
1700109H08Rik	3.01456	4.08406	3.30015	2.95244	2.70969	2.60634	10.9648	8.45012	9.27271	4.33618	4.29529	4.49294
1700112E06Rik	0	0	0	0.0838762	0.375713	0.62111	0	0	0	0.312518	0.387901	0.446445
1700113H08Rik	0	0	0	0	0	0	0	0	0	0	0	0
1700122O11Rik	0	0	0	0	0	0	0	0	0	0	0	0
1700123K08Rik	0	0	0	0	0	0	0	0	0	0	0	0
1700123L14Rik	0	0	0	0	0	0	0	0	0	0	0	0
1700123O20Rik	13.4183	12.2522	11.9423	11.3121	11.4592	12.2364	47.8838	49.7654	52.6638	14.786	13.9077	15.6161
1700125H20Rik	0.064766	0	0.102951	0.0391422	0	0	0.728873	0.6773	0.484637	0.751995	0.245986	0.256468
1700129C05Rik	0	0	0	0	0	0	0	0	0	0	0	0
1810009A15Rik	47.5559	48.0332	46.7741	48.24	50.6871	51.8249	28.8697	34.9293	33.0522	40.9789	31.0699	29.9403
1810009J06Rik	0	0	0	0	0	0	0	0	0	0	0	0
1810010D01Rik	0.0706538	0.049604	0.0400365	0	0	0	0	0	0	0	0	0
1810010H24Rik	0.482801	0.457459	0.411804	0.520032	0.626188	0.522429	0.538732	0	0.161546	0.79106	0.397362	0.702913
1810011H11Rik	0	0	0	0	0.0284631	0.0638524	0	0	0	0.0195323	0	0.0189976
1810011O10Rik	0	0	0	0	0	0	0	0	0	0	0	0
1810013L24Rik	12.2997	13.0348	13.275	11.7427	14.9944	13.5077	215.525	217.607	216.536	66.3807	72.2441	74.0908
1810022K09Rik	130.704	115.627	125.64	64.1373	103.549	107.104	84.9929	95.6605	93.2118	56.0676	61.2126	62.8632
1810024B03Rik	2.66129	2.61248	2.77396	1.09598	1.50854	1.48021	0.665493	0.451533	0.581564	0.683632	0.737957	0.797901
1810026J23Rik	24.7171	24.3115	24.6282	16.9933	18.0797	18.8132	32.7042	37.5417	32.8907	24.8061	28.2411	27.0526
1810030O07Rik	17.9284	18.0889	18.7771	15.1369	14.8065	14.2565	5.51408	6.64399	6.91415	7.12931	7.30389	8.22598
1810032O08Rik	24.2755	23.2036	21.145	22.8702	23.186	22.9869	8.93662	9.93373	8.94962	10.4693	8.13645	7.2286
1810037I17Rik	65.084	53.192	53.4202	51.2595	63.0685	63.4229	161.588	160.939	169.817	78.4321	71.7616	65.2569
1810041L15Rik	0	0	0	0	0	0	0	0	0	0	0.00946099	0
1810043G02Rik	2.59064	2.25423	2.40791	3.46129	3.56358	2.77468	1.36268	1.09658	1.74469	3.66231	2.97075	3.04912
1810046K07Rik	0	0	0	0	0	0	0	0	0	0	0	0
1810049J17Rik	13.9188	12.3183	11.9538	15.3661	20.5845	17.9715	36.4753	32.2201	23.941	3.41816	8.06077	14.4667
1810055G02Rik	10.4744	10.2129	9.37999	6.43051	7.019	7.12825	2.8838	2.7737	3.61862	1.9923	2.35579	2.16573
1810062G17Rik	0.235513	0.325182	0.297414	1.47063	2.40798	2.00845	0	0.0967571	0.129236	3.16424	3.89793	3.55256
1810065E05Rik	0	0	0	0	0	0	0	0	0	0	0	0
2010003K11Rik	0	0	0	0.044734	0	0.0174143	0	0	0.0323091	0.058597	0	0
2010005H15Rik	0.624109	0.716502	0.377487	0.889088	1.28653	1.457	8.74647	11.3851	12.6329	4.63893	4.13445	3.16311
2010106E10Rik	0	0	0	0	0	0	0	0	0	0	0	0
2010107E04Rik	256.609	206.331	223.839	167.518	239.853	255.137	532.362	541.904	502.148	282.115	289.336	281.184
2010107G23Rik	0.865509	0.848779	0.486158	1.31965	1.80456	1.71241	0.221831	0	0.226164	0.361348	0.624425	0.892889
2010109A12Rik	0.200186	0.203928	0.165866	0.301954	0.187856	0.1219	6.21126	7.70831	4.68482	0.703164	0.558199	0.826398
2010109I03Rik	0.471026	0.418878	0.589109	0.363464	0.506643	0.348286	2.78873	1.83838	1.32467	0.99615	0.842028	0.816899
2010111I01Rik	1.62504	1.61489	1.8188	1.25255	1.75333	1.64855	1.01408	1.22559	1.16313	0.527373	0.737957	0.750407
2010300C02Rik	0	0	0	0	0.074004	0	0	0	0	0.058597	0.018922	0.0474941
2010315B03Rik	5.19306	5.37377	5.14184	5.6924	6.22772	6.30397	2.75704	2.61244	1.58315	5.65461	6.91599	6.67767
2200002D01Rik	0	0.0165347	0.0629146	0.0615092	0.0512335	0.145119	0	0	0	0.185557	0.037844	0
2200002J24Rik	0.147195	0	0	0	0.074004	0.0696572	0	0.161262	0	0.693398	0.756879	0.655419
2210010C04Rik	0	0.0385809	0.00571951	0	0	0	0	0	0	0	0	0.0189976
2210011C24Rik	0	0.0165347	0	0	0.0284631	0.13351	0	0	0	0	0	0.0474941
2210013O21Rik	13.6951	12.5388	12.5257	15.9756	15.6433	19.1209	4.56338	5.54741	4.9756	16.3388	16.623	18.5892
2210016F16Rik	0.382708	0.468482	0.320292	7.62155	7.45163	8.59105	0.697183	0.387028	0.387709	7.60785	7.24712	7.76054
2210016L21Rik	24.5875	26.0421	22.5634	41.2615	39.4612	34.1668	5.03873	4.7411	4.58789	19.4737	21.5143	21.6573
2210017I01Rik	0	0	0	0	0	0	0	0	0	0	0	0
2210407C18Rik	0	0	0	0	0.0626188	0	0	0	0	0	0	0
2210408I21Rik	0.535792	0.562179	0.514755	0.262812	0.421254	0.383114	0.126761	0.225767	0.290782	0.25392	0.331135	0.275466
2210418O10Rik	1.68392	1.87393	1.88744	2.91889	2.45921	2.54249	1.10915	1.12883	0.807728	0.898488	1.01233	1.15886
2300002M23Rik	0	0	0	0	0	0	0	0	0	0	0	0
2300003K06Rik	0	0	0	0	0	0	0	0	0	0	0	0
2300009A05Rik	8.64921	7.63902	7.08075	4.57405	5.3966	5.81057	5.83098	4.70884	3.06937	2.72476	2.82884	4.8444
2310002L09Rik	0	0	0	0	0	0	0	0	0	0	0	0
2310003L06Rik	0	0	0	0	0	0	0	0	0	0	0	0
2310007B03Rik	0	0	0	0	0	0	0	0	0	0	0	0
2310009B15Rik	8.77874	8.77991	10.0835	6.43051	5.87478	6.26334	4.91197	4.90236	4.36173	3.43769	2.05304	2.34621
2310011J03Rik	31.753	27.3759	27.568	50.1971	40.4062	39.1647	31.3732	29.6399	30.2413	59.4272	52.272	49.4034
2310022A10Rik	22.0499	18.2818	19.4749	22.4956	21.4725	21.6634	25.2253	26.834	21.5179	32.6483	29.944	28.9429
2310022B05Rik	5.48745	4.9604	5.25623	3.80798	4.1613	4.29553	34.5422	37.7675	39.3848	7.41253	6.86868	7.73204
2310030G06Rik	0	0	0	0	0	0	0.602112	0	0.0323091	0.0781294	0.047305	0.0569929
2310033P09Rik	13.96	12.7648	13.3379	9.06422	9.08542	8.64329	13.5317	14.6426	12.6006	6.22105	5.83743	6.91514
2310034C09Rik	0	0	0	0	0	0	0	0	0	0	0	0
2310035C23Rik	14.2309	16.3252	16.7067	14.2422	15.5693	15.2201	24.75	22.0929	22.2287	20.675	21.7603	20.489
2310036O22Rik	87.7874	75.376	73.9589	75.4047	100.065	106.604	132.718	129.429	107.072	92.9154	82.3485	97.9994
2310039H08Rik	25.4648	22.4761	25.7778	35.7201	34.0874	32.2919	14.9577	11.2561	12.8913	14.2	10.6058	12.054
2310046K23Rik	0	0	0	0	0	0	0	0	0	0	0	0
2310050C09Rik	0	0	0	0	0	0	0	0	0	0	0	0
2310057J18Rik	0.0706538	0.0771618	0.034317	0	0.0796966	0.0928762	0.190141	0.0645047	0.387709	0.0683632	0.0946099	0.0474941
2310057M21Rik	8.20173	10.72	9.78607	8.72872	7.69072	9.45596	9.82394	2.58019	5.62178	7.1879	7.72017	6.84865
2310057N15Rik	0	0	0	0	0	0	0	0	0	0	0	0
2310061I04Rik	29.7924	27.1279	24.7197	32.4489	31.0418	29.674	9	8.70814	7.68957	16.5146	16.727	14.0108
2310061N02Rik	0	0	0	0	0	0	0	0	0	0	0	0
2310079G19Rik	0	0	0	0	0	0	0	0	0	0	0	0
2410002F23Rik	45.8367	43.7893	41.4493	47.2503	42.5182	42.8914	8.80985	13.1267	10.4358	7.39299	9.44207	8.0455
2410004B18Rik	17.7223	16.204	15.986	13.6159	17.5048	14.7731	33.0211	34.7358	32.7291	16.0458	13.7941	14.3052
2410004P03Rik	0.247288	0.303136	0.240219	0.22367	0.381405	0.371505	0.823943	0.870814	1.03389	0.58597	0.577121	0.550932
2410015M20Rik	98.4797	82.3537	85.5924	88.9591	99.006	106.999	198.348	191.611	200.898	154.354	156.579	137.647
2410016O06Rik	13.2653	12.3018	11.4447	16.4565	17.2885	16.1779	1.9331	2.7737	2.68166	3.75998	3.11267	3.49557
2410089E03Rik	1.41896	1.69756	1.98467	1.66634	1.463	1.22481	1.20422	1.06433	1.0662	1.45516	1.07855	1.42482
2410131K14Rik	1.52495	1.46607	1.3784	1.81732	1.76471	1.89235	0.126761	0.0645047	0.129236	0.566438	0.652808	0.598426
2410137M14Rik	0	0	0	0	0	0	0	0	0	0	0	0
2410141K09Rik	0.841958	0.870826	0.411804	0.430564	0.13093	0.412138	1.99648	0.0322524	1.777	0.410179	0.227064	0.560431
2510002D24Rik	42.2745	38.0132	39.9221	34.4396	34.0931	32.1061	34.162	31.4461	37.6078	22.3645	24.8351	25.9603
2510009E07Rik	0.00588782	0.0165347	0.0171585	0	0	0	0.0316901	0.0322524	0.0323091	0.0488309	0.018922	0.00949882
2510039O18Rik	21.4317	19.2408	18.5083	22.6298	23.1803	22.8359	13.9437	12.5784	13.0206	22.1497	19.3193	19.1686
2610001J05Rik	30.8463	30.3246	31.1313	25.8562	32.0039	31.8043	16.669	15.3199	17.4469	24.1713	27.2004	29.0474
2610002M06Rik	19.3179	20.6022	21.0764	12.7044	15.9336	18.0702	21.1056	24.544	25.8796	20.3332	24.1539	23.8895
2610008E11Rik	1.78401	1.83535	1.86456	2.32057	2.07211	2.10132	3.73943	5.25713	5.78333	4.36548	5.27923	5.08187
2610020H08Rik	17.9343	21.6659	21.145	13.929	16.8274	17.4201	30.2007	24.286	26.5581	12.5984	15.7715	13.2414
2610021A01Rik	8.92593	8.0138	9.25416	9.23197	8.46492	7.59844	4.21479	4.51533	4.68482	5.61555	5.36438	4.73041
2610028H24Rik	0.0176635	0.0165347	0.011439	0	0	0	0	0	0	0	0	0
2610042L04Rik	0	0	0	0	0	0	0	0	0	0	0	0
2610044O15Rik8	14.7254	16.7551	17.8277	14.656	13.3663	13.7399	7.03521	8.2566	7.39879	7.51019	8.62843	11.0376
2610301B20Rik	8.84939	9.79954	8.88239	9.88621	10.4573	10.9594	17.3028	17.2873	17.7054	8.13522	10.6058	10.8477
2610318N02Rik	16.9981	15.7961	14.9222	10.9542	10.9811	13.4322	13.7218	10.7078	13.1498	3.24237	3.33973	3.28659
2610507B11Rik	39.5249	39.8485	41.2719	43.6715	39.3474	37.7542	36.3169	33.7682	32.406	60.853	63.2562	70.5952
2610524H06Rik	30.864	25.6618	28.3573	16.6466	17.038	18.3256	19.5211	18.9966	17.6731	10.694	10.8423	10.0308
2610528A11Rik	0.0942051	0	0.0514755	0	0	0	0.443662	0.516038	0.7108	0.195323	0.0756879	0
2610528J11Rik	0	0	0	0	0	0	0	0	0	0	0	0
2700049A03Rik	6.06445	5.83674	5.81102	5.98317	5.09489	4.72508	53.3662	57.764	57.8656	8.92628	10.2746	9.6888
2700060E02Rik	76.2944	68.0898	75.2001	63.6229	62.1804	60.5147	52.4788	58.7638	58.738	38.3127	41.1932	44.198
2700062C07Rik	14.8844	12.8199	14.1729	12.3522	11.7894	11.894	5.92605	3.03172	4.84637	7.20744	7.45526	8.99538
2700081O15Rik	1.99597	1.73614	1.65294	2.05217	2.05503	2.08391	0.697183	0.516038	0.678491	0.224622	0.151376	0.16148
2700097O09Rik	14.4428	13.8836	15.8144	8.22546	8.32261	8.19633	17.6831	16.0939	14.3129	10.8307	11.0126	11.4176
2810004N23Rik	32.7481	32.0001	30.6966	31.9736	32.687	32.8434	7.95422	9.99823	10.3066	21.4367	21.6278	22.5122
2810006K23Rik	6.0409	6.56426	6.82909	4.09875	4.63948	5.46809	3.42253	3.28974	4.58789	2.6857	2.52608	2.23222
2810021J22Rik	3.17942	3.2904	3.49462	3.60108	2.60722	3.08233	3.29577	2.45118	3.48938	4.51197	4.38044	4.56893
2810403A07Rik	28.7384	32.43	33.665	24.3353	25.7819	23.1958	30.6127	31.9621	30.3059	25.9292	28.5154	31.8591
2810408A11Rik	0.529904	0.628317	0.480438	0.922638	0.808352	1.00422	1.26761	1.12883	1.51853	2.08019	1.5043	1.43432
2810417H13Rik	59.1078	56.3722	56.7032	50.3257	51.7516	49.5437	78.6549	71.0842	78.8019	33.1464	30.313	27.0811
2810428I15Rik	30.4518	26.968	26.6071	69.8018	73.3949	78.3701	121.975	135.847	136.248	195.831	185.445	181.418
2810459M11Rik	0	0	0.00571951	0	0.00569262	0.0174143	0.126761	0.0322524	0	0.00976617	0	0
2810474O19Rik	23.9811	29.6687	29.4783	20.175	21.0001	21.971	746.271	789.377	794.126	219.534	260.622	271.229
2900011O08Rik	0	0	0	0.0838762	0.13093	0.0580476	0.0316901	0.0645047	0.129236	2.60757	1.73136	1.90926
2900026A02Rik	0	0.0165347	0.011439	0.022367	0.0227705	0.0464381	0	0.0322524	0.0323091	0.058597	0.028383	0.00949882
2900055J20Rik	0	0	0	0	0	0	0	0	0	0	0	0
2900092C05Rik	0	0	0	0	0	0	0	0	0	0	0	0
3010026O09Rik	1.10102	1.11885	1.00663	3.36064	2.90323	2.4322	4.34155	3.90254	4.20018	2.79313	2.77207	1.89976
3100002H09Rik	0	0	0	0	0	0	0	0	0	0	0	0
3110001I22Rik	2.49644	2.11093	2.51658	3.29913	3.13094	3.11716	3.64436	2.28992	3.65093	2.76383	3.02752	3.14411
3110002H16Rik	31.4763	30.7875	33.6993	30.8049	33.7288	30.7827	744.306	750.19	756.55	98.9997	91.2229	93.5444
3110009E18Rik	8.28416	6.61938	6.84625	4.49576	5.27706	4.64381	3.64436	2.0319	1.71238	2.5978	3.62356	2.95413
3110018I06Rik	0	0	0	0	0	0	0	0	0.226164	0.0781294	0	0
3110021N24Rik	0	0	0	0	0	0	0	0	0	0	0	0
3110035E14Rik	0	0	0	0	0	0	0	0	0	0	0	0
3110040N11Rik	27.6021	35.0314	31.3772	29.2896	26.1746	27.7932	21.581	16.1584	13.9252	25.7729	29.717	26.5872
3110043O21Rik	7.29501	7.54532	7.01211	7.07915	7.00192	7.552	14.419	17.3518	15.7992	11.1432	12.6304	13.1464
3110062M04Rik	10.5981	10.7641	9.92334	15.2711	12.5238	13.0259	27	29.6722	24.7488	18.5167	20.3506	19.5676
3110070M22Rik	0	0.181881	0.154427	0.240445	0.50095	0.957786	0.158451	0.161262	0.0969273	0.888722	0.681191	0.351456
3110079O15Rik	0	0	0.11439	0	0	0	0.443662	0	0.3554	0	0	0
3110082I17Rik	15.6675	15.4048	12.703	20.2477	19.3264	20.2412	3.07394	1.83838	2.61704	3.84787	3.42488	2.95413
3110082J24Rik	0	0	0	0	0	0	0	0	0	0	0	0
3300002I08Rik	0.13542	0.159835	0.223061	0.341097	0.165086	0.145119	0.126761	0	0.161546	0	0.0851489	0.0569929
3425401B19Rik	0	0	0	0	0	0	0	0	0	0	0	0
3632451O06Rik	0	0.154324	0.0629146	0	0	0	0	0	0	0.12696	0.104071	0
3830403N18Rik	0.0235513	0	0	0	0	0	0.0950704	0	0.0646182	0	0.132454	0
3830406C13Rik	11.2811	11.7672	12.0338	7.862	11.2315	11.7372	15.0845	15.1586	13.9575	15.7431	18.0421	19.786
3830408C21Rik	0.0588782	0.132277	0.188744	0.0167752	0.113852	0.127705	0.602112	1.06433	0.420018	1.06451	1.05963	0.949882
3830417A13Rik	0	0	0	0	0	0	0	0	0	0	0	0
4430402I18Rik	0.117756	0.0716502	0.034317	0.0782844	0.0227705	0.0638524	0	0	0	0.185557	0.104071	0.256468
4833420G17Rik	17.3396	17.3669	18.514	14.1248	12.8368	13.589	44.8098	44.9275	46.0728	12.9792	13.9455	15.825
4833423E24Rik	0	0	0	0	0	0	0	0	0	0	0	0
4833427G06Rik	0	0	0.0171585	0.162161	0.0398483	0.185752	0.0950704	0.0967571	0	0.273453	0.56766	0.48444
4833439L19Rik	25.8004	26.5161	23.2212	33.0304	30.6092	31.0671	63.6655	68.6975	72.7278	49.1531	45.3749	43.1626
4921501E09Rik	0	0	0	0	0	0	0	0.0322524	0	0	0	0
4921504E06Rik	0	0	0	0	0	0	0	0	0	0	0	0
4921507P07Rik	0.0176635	0.0440924	0.0285975	0.0726927	0.0569262	0.0580476	0	0	0	0.00976617	0	0
4921508M14Rik	0	0	0	0	0	0	0	0	0	0	0	0
4921509C19Rik	0	0	0	0	0	0	0	0	0	0.00976617	0	0
4921511C20Rik	0	0	0	0	0	0	0	0	0	0	0	0
4921511H03Rik	0	0	0	0	0	0	0	0	0	0	0	0
4921511M17Rik	0.0117756	0.0110231	0.0400365	0	0	0.0116095	0.475352	1.19334	1.22775	0.478542	0.709574	0.88339
4921513D11Rik	0	0	0	0	0	0	0	0	0	0	0	0
4921513I03Rik	0.0706538	0.0551156	0.0915121	0.0335505	0.0113852	0.0638524	0.285211	0.580542	0.452328	0.0390647	0.037844	0.123485
4921517D22Rik	0.100093	0.115743	0.131549	0.00559175	0.0569262	0.0696572	1.33099	0.999823	0.807728	0.0683632	0.179759	0.189976
4921524J17Rik	16.2916	17.422	17.1471	13.3922	10.8729	14.7209	9.25352	10.353	10.662	13.2234	14.1063	14.0678
4921524L21Rik	0	0	0	0	0	0	0	0	0.0323091	0	0.018922	0
4921530L21Rik	0	0	0	0	0	0	0	0	0	0	0	0
4921536K21Rik	0.0412147	0.0330693	0.00571951	0	0	0	0	0	0.0323091	0	0	0
4921539E11Rik	0	0	0	0	0	0	0	0	0.0323091	0	0	0
4922502D21Rik	0	0	0	0	0	0.0232191	0	0	0	0	0	0
4930402F06Rik	0	0	0	0	0	0	0	0	0.0323091	0	0.018922	0.0284965
4930402H24Rik	3.55624	4.12815	4.03225	5.65326	4.18977	3.59895	5.10211	3.67677	3.71555	15.9579	17.0298	19.3491
4930402K13Rik	0	0	0	0	0	0	0	0	0	0	0	0
4930404H24Rik	0	0.148812	0.171585	0	0.0683114	0	2.02817	2.80596	0.743109	3.00798	2.56393	3.05862
4930404N11Rik	2.48466	2.18258	1.95607	1.25814	1.59963	1.74143	32.3239	21.6413	21.7763	2.38295	1.80705	1.98525
4930407I10Rik	0	0	0	0	0	0	0	0	0	0	0	0
4930408O17Rik	0	0	0	0	0	0	0	0	0	0	0	0
4930412O13Rik	0	0	0	0	0	0	0	0	0	0	0	0
4930415F15Rik	0.241401	0.396832	0.251658	0.357872	0.170778	0.272824	0.0633803	0.612795	0.420018	0.20509	0.255447	0.275466
4930415L06Rik	0	0	0	0	0	0	0.507042	0.258019	0.452328	0	0	0
4930415O20Rik	0.217849	0.236997	0.0915121	0	0.0341557	0.110291	0	0	0.387709	0.12696	0.302752	0.693414
4930426L09Rik	0.418035	0.56769	0.446121	0.525624	0.677421	0.748815	4.15141	2.64469	3.87709	1.72861	1.63675	1.15886
4930427A07Rik	8.46668	9.01139	9.95766	10.9207	10.0532	9.56625	9.03169	7.93408	8.46499	6.54334	4.52235	5.53781
4930430A15Rik	34.1317	33.0197	37.4227	10.1993	9.84253	10.6634	1.14084	2.0964	1.58315	0.0195323	0.0851489	0.151981
4930430F08Rik	16.5212	16.3914	18.148	7.74457	9.95639	9.43274	14.3239	12.6752	13.6021	8.33055	9.77321	9.13787
4930432K21Rik	0	0	0	0.044734	0.119545	0.0522429	0.0316901	0	0.0323091	0.0488309	0	0.0569929
4930432M17Rik	0	0	0	0	0	0	0	0	0	0	0	0
4930433I11Rik	0	0	0	0	0	0	0	0	0	0	0	0
4930435E12Rik	0	0	0	0	0	0	0	0	0	0	0	0
4930438A08Rik	0	0	0	0	0	0	0	0	0	0.0390647	0	0.0379953
4930442H23Rik	0.170747	0.115743	0.188744	0.374647	0.204934	0.25541	0.380282	0.0645047	0.0969273	0.419945	0.018922	0.218473
4930444G20Rik	0.347381	0.529109	0.440402	0.206895	0.0683114	0.0522429	0.728873	1.16108	0.872346	0.341816	0.245986	0.256468
4930444P10Rik	0	0	0	0	0.0227705	0	0.0950704	0.0322524	0	0	0	0.0189976
4930447A16Rik	0	0	0	0	0	0	0	0	0	0	0	0
4930447C04Rik	0	0	0.0686341	0.0335505	0.10816	0.0522429	0.380282	0.129009	0.484637	0.0390647	0.037844	0.0474941
4930447F04Rik	0	0	0	0	0	0	0	0	0	0	0	0
4930449I24Rik	0	0	0	0	0	0	0	0	0	0	0	0
4930451G09Rik	0.0824295	0.0385809	0.0285975	0.184528	0.267553	0.208972	0.0316901	0.322524	0.193855	0.244154	0.217603	0.189976
4930451I11Rik	0	0	0	0	0	0	0	0	0	0	0	0
4930452B06Rik	0	0	0	0	0	0	0	0	0	0	0	0
4930453N24Rik	9.40285	9.83813	10.5353	10.0316	9.93362	9.3863	23.6408	24.5763	24.7165	11.4948	11.3627	14.7422
4930455H04Rik	0	0	0	0	0	0	0	0	0	0	0	0
4930467E23Rik	0	0	0.0171585	0	0	0	0	0	0	0	0.018922	0
4930470P17Rik	0	0	0	0	0	0	0	0	0	0	0	0
4930474N05Rik	0.0412147	0.099208	0.022878	0.240445	0.0227705	0.0116095	0.602112	0.354776	0.0646182	0.058597	0.141915	0.0189976
4930480E11Rik	0	0	0	0	0	0	0	0	0	0	0	0
4930486L24Rik	0	0	0	0	0	0	0	0	0	0.33205	0.255447	0.170979
4930502E18Rik	0	0	0	0	0	0	0	0	0	0	0	0
4930503B20Rik	0	0	0.177305	0	0	0	0.507042	0	0	0	0	0
4930503E14Rik	0	0	0	0	0	0	0	0	0	0	0	0
4930503L19Rik	18.9647	20.6573	21.2537	13.9067	16.4744	15.9341	20.0282	17.8356	19.8055	25.6655	27.6734	29.2184
4930504O13Rik	0	0	0	0	0	0	0	0	0	0	0	0
4930505A04Rik	0	0	0	0	0	0	0	0	0	0	0	0
4930507D05Rik	0.206074	0.24802	0.366048	0.134202	0.159393	0.168338	0.0950704	0	0.0969273	0.0878956	0.0851489	0.0569929
4930512M02Rik	1.40719	2.49122	2.50514	0.894679	1.4687	1.10871	6.0845	5.83768	6.62337	2.52944	2.60177	2.89714
4930513O06Rik	0	0	0	0	0	0	0	0	0	0	0	0
4930516K23Rik	0	0	0	0	0	0	0	0	0	0	0	0
4930518I15Rik	0.73009	1.06373	1.12102	0.441748	0.734348	0.354091	3.77112	2.45118	3.16629	1.11334	1.63675	1.45332
4930519G04Rik	0.0294391	0.115743	0.0800731	0	0.0512335	0.0580476	0.190141	0.419281	0.193855	0.166025	0.028383	0.113986
4930519P11Rik	0.182522	0.132277	0.285975	0.0559175	0.421254	0.8533	1.26761	0.193514	0.581564	0.0683632	0.170298	0.284965
4930522H14Rik	0	0	0	0	0	0	0	0	0	0	0	0
4930522L14Rik	6.84753	7.88152	7.41248	6.45288	5.31121	6.53616	1.83803	2.19316	3.39246	3.13494	3.02752	3.69504
4930523C07Rik	22.2442	24.6091	24.6282	43.2018	38.983	41.2719	89.3028	93.0481	94.8919	151.092	142.397	138.113
4930524B15Rik	0	0	0	0	0	0	0.0316901	0	0	0	0	0
4930524J08Rik	1.30121	1.82984	1.50423	1.4874	2.70969	2.42059	3.04225	0.935318	2.26164	0.292985	0.614965	0.237471
4930524N10Rik	0	0	0	0	0.0227705	0.0464381	0.221831	0.0967571	0	0	0.028383	0.0759906
4930533K18Rik	0	0	0	0	0	0	0	0	0	0	0	0
4930535I16Rik	0	0	0	0	0.472487	0	0	0	0	0	0	0.0759906
4930538K18Rik	0	0.0275578	0	0	0.0284631	0.0174143	0.823943	0.225767	0.226164	0.0683632	0.037844	0.0474941
4930539E08Rik	0.147195	0.17637	0.165866	0.22367	0.159393	0.145119	1.01408	0.709552	0.613873	0.390647	0.236525	0.180478
4930544D05Rik	0.0706538	0	0.0629146	0.044734	0.0341557	0	0	0	0	0.0390647	0	0
4930544G11Rik	0	0	0	0	0	0	0	0	0	0	0	0
4930546C10Rik	0	0	0	0	0	0	0	0	0	0	0	0
4930548H24Rik	0.0765417	0.137789	0.0915121	0.139794	0.074004	0.0696572	0.126761	0.322524	0.161546	0.0488309	0.047305	0.0664918
4930549C01Rik	0	0	0	0	0	0	0	0	0	0	0	0
4930550C14Rik	0.0588782	0	0.034317	0.195711	0.187856	0.301848	13.0246	14.2878	16.1546	2.0509	1.70298	2.15623
4930550L24Rik	0	0	0	0	0	0	0.0633803	0	0	0	0	0
4930552N02Rik	0	0	0	0	0	0	0	0	0	0	0	0
4930553M12Rik	0	0	0	0	0.125238	0	0	0	0	0	0	0
4930555G01Rik	0	0	0	0	0	0	0	0	0	0	0	0
4930556J24Rik	0.141308	0.17637	0.165866	0.173344	0.284631	0.232191	0.0950704	0	0	0.0781294	0.0662269	0
4930558C23Rik	0	0	0	0	0	0	0	0	0	0	0	0
4930558K02Rik	0	0	0	0	0.0398483	0	0.190141	1.06433	0.323091	0.0292985	0	0
4930562C15Rik	0.170747	0.148812	0.314573	0.156569	0.176471	0.185752	2.31338	0.838561	1.16313	0.546906	0.368979	0.389452
4930563D23Rik	0.00588782	0	0	0	0.00569262	0	0	0	0	0	0	0.00949882
4930563I02Rik	0	0	0	0	0	0	0	0	0	0	0	0
4930563M21Rik	0	0	0	0	0	0	0	0	0	0	0.0662269	0.0474941
4930564D02Rik	0	0	0	0	0	0	0	0	0	0	0	0
4930567H17Rik	0	0	0	0	0	0	0	0	0	0	0	0
4930568D16Rik	0	0	0	0	0	0	0	0	0.0323091	0	0	0
4930572O03Rik	0	0	0	0	0	0	0	0	0	0.117194	0	0
4930578C19Rik	0	0	0	0	0	0	0	0	0	0	0	0
4930578G10Rik	0	0	0	0	0	0	0	0	0	0	0	0
4930578I06Rik	0	0	0	0	0	0	0	0	0	0	0	0
4930579F01Rik	0	0	0	0	0	0	0	0	0	0	0	0
4930579G24Rik	11.2575	10.5712	10.4724	7.15744	7.57118	6.78577	12.5176	9.99823	13.3114	3.88694	5.1184	4.90139
4930583I09Rik	0	0	0	0	0	0	0	0	0	0	0	0
4930590J08Rik	0.229625	0.214951	0.274536	0.173344	0.165086	0.191557	1.36268	1.16108	1.29236	0.341816	0.482511	0.465442
4930595D18Rik	0.0294391	0	0	0	0.0512335	0.0232191	0.126761	0	0.0646182	0	0	0
4930595M18Rik	0	0	0	0	0	0	0	0	0	0	0	0
4930596D02Rik	0	0	0	0	0	0	0	0	0	0	0	0
4931400O07Rik	0	0	0	0	0	0	0	0	0	0	0	0
4931406B18Rik	0.0294391	0.0110231	0.0171585	0	0.0227705	0.0116095	0.0950704	0.0967571	0	0.0195323	0.037844	0
4931406C07Rik	4.33344	4.69584	4.39258	4.14348	4.29793	4.16202	4.11972	2.54794	2.94013	3.2912	3.24512	3.49557
4931406P16Rik	9.07902	11.1278	9.99769	8.4659	7.35486	7.0702	75.0422	81.6307	83.4221	16.4853	17.7772	17.1074
4931408C20Rik	0	0.00551156	0	0	0	0	0	0	0	0	0	0
4931409K22Rik	0	0	0.00571951	0	0	0	0	0	0.0323091	0	0	0
4931414P19Rik	1.84289	1.74165	1.86456	2.0969	1.74763	1.93879	4.56338	3.87028	4.94329	3.56465	4.12499	3.51456
4931417E11Rik	0	0	0	0	0	0	0	0	0	0	0	0
4931422A03Rik	1.03626	1.72512	1.80164	1.20782	1.22391	2.06069	7.7007	11.7721	9.24041	3.52559	3.67087	4.17948
4931423N10Rik	0.0294391	0.0220462	0	0.067101	0	0	0.538732	0.225767	0.516946	0.0683632	0.0946099	0
4931428F04Rik	3.83297	3.62109	3.96362	3.12019	2.75523	2.27547	0.697183	0.999823	0.7108	1.31843	0.785262	0.731409
4931428L18Rik	0.0765417	0.0936964	0.0514755	0	0.0398483	0.0696572	0.285211	0.354776	0.258473	0.166025	0.217603	0.199475
4931429L15Rik	0.0176635	0	0.0171585	0	0	0	0.126761	0.129009	0.0646182	0	0.047305	0
4931431F19Rik	0	0	0	0	0	0	0	0	0	0	0	0
4931440F15Rik	0	0.00551156	0	0	0	0	0	0	0	0	0.018922	0.00949882
4932411E22Rik	0	0	0	0	0	0	0	0	0	0	0	0
4932411N23Rik	0.00588782	0.0165347	0.011439	0	0.0170778	0.0174143	0	0	0	0.00976617	0	0.0284965
4932414N04Rik	0.282615	0.220462	0.406085	0.0111835	0.233397	0.139314	1.86972	0.612795	0.387709	0.390647	0.312213	0.142482
4932415D10Rik	0.0117756	0.0165347	0.00571951	0	0.00569262	0	0.0316901	0	0.0646182	0	0	0
4932429P05Rik	0	0	0	0	0	0	0	0.0322524	0.226164	0	0	0
4932438A13Rik	14.0189	15.7355	16.1919	11.1108	11.1746	10.4428	24.3063	23.1572	23.9734	15.0106	15.885	15.9485
4932438H23Rik	0.32383	0.264555	0.337451	0.0894679	0.0967745	0.0696572	1.20422	0.516038	0.516946	0.0781294	0.122993	0.0569929
4932443I19Rik	0.117756	0.148812	0.154427	0.123018	0.0910819	0.0928762	0.380282	0.193514	0.226164	0.136726	0.0756879	0.16148
4933400A11Rik	0	0	0	0	0	0	0	0	0	0	0	0
4933402D24Rik	0.105981	0.0716502	0.102951	0.190119	0.0113852	0.0464381	0	0.0645047	0	0	0.018922	0.0569929
4933402E13Rik	0	0.0330693	0.034317	0	0	0	0	0	0	0	0	0
4933402J07Rik	0	0	0	0	0	0	0	0	0	0	0	0
4933402N03Rik	0	0	0	0	0	0	0	0	0	0	0	0
4933402N22Rik	0	0	0	0	0	0	0	0	0	0	0	0
4933402P03Rik	0	0	0	0	0	0	0.0633803	0	0	0	0	0
4933403O08Rik	0	0	0	0	0	0	0	0	0	0	0	0
4933405L10Rik	0.0412147	0.0551156	0.0629146	0	0.0455409	0.0696572	0	0.516038	0.0646182	0	0	0
4933405O20Rik	0	0	0	0	0	0	0	0	0	0	0	0
4933406M09Rik	0	0	0.0171585	0	0	0	0	0.0645047	0.0969273	0	0.028383	0
4933407L21Rik	0	0.00551156	0	0	0	0	0	0.0645047	0	0	0.028383	0
4933408B17Rik	0.129532	0.0936964	0.0743536	0.0559175	0.0512335	0.098681	0.697183	0.225767	0.193855	0.20509	0.122993	0.0569929
4933409G03Rik	0	0	0	0	0	0	0	0	0	0	0	0
4933411G06Rik	0	0	0	0	0	0	0	0	0	0	0	0
4933411K16Rik	0	0	0	0.0167752	0.0569262	0	0	0	0	0	0	0
4933412E24Rik	0	0	0	0	0	0	0.0633803	0	0	0	0	0
4933413G19Rik	0	0	0.0171585	0	0	0	0	0	0.0646182	0.0292985	0.028383	0
4933414I15Rik	0	0	0	0	0	0	0	0	0	0	0	0
4933415A04Rik	0	0	0	0	0	0	0	0	0	0	0	0
4933415F23Rik	0	0	0	0	0	0	0	0	0	0	0	0
4933416C03Rik	0	0	0	0	0	0	0	0	0	0	0	0
4933417A18Rik	0	0	0	0	0	0.0174143	0.190141	0.0967571	0	0.0683632	0.037844	0.0284965
4933421I07Rik	0	0.0275578	0	0	0	0	0	0	0.0323091	0	0	0
4933424G06Rik	0.0353269	0.0385809	0.0400365	0.067101	0.278938	0.0696572	0	0	0	0	0.18922	0.341958
4933425L06Rik	0	0	0.0171585	0	0	0.0290238	0	0	0	0	0	0.0189976
4933427D14Rik	4.46297	3.70376	4.55845	5.26183	3.71159	4.58576	2.78873	2.12866	1.03389	3.51582	3.26404	3.26759
4933427I04Rik	1.96653	2.07234	2.42507	1.33084	1.28084	1.16676	7.85915	5.45065	5.29869	2.24622	2.1098	1.82377
4933428G20Rik	0.0471026	0.0165347	0.022878	0.0391422	0.307401	0.394724	2.34507	2.0319	1.64776	6.5824	5.39277	4.88239
4933428M09Rik	0	0	0	0	0	0	0	0	0	0	0	0
4933430I17Rik	0.153083	0.0826733	0.0743536	0.201303	0.182164	0.220581	0.538732	0.258019	0.129236	0.0878956	0.0851489	0.170979
4933434E20Rik	40.0018	41.3367	39.9908	37.7834	35.8521	35.8909	54.4436	46.9917	51.8884	55.4133	56.8606	58.7122
4933436I01Rik	0	0	0	0	0	0	0	0	0	0	0	0
5031410I06Rik	0	0	0	0	0	0	0	0	0	0	0	0.132984
5031439G07Rik	6.24109	5.71548	6.58887	5.85456	6.09679	6.73353	21.0106	19.7707	25.1042	1.70908	1.49484	1.95676
5330417C22Rik	0.00588782	0.00551156	0	0	0.0398483	0	0.380282	0.645047	0.452328	0.0488309	0.151376	0.208974
5330417H12Rik	0	0	0	0	0	0	0	0	0	0	0	0
5430401F13Rik	0	0	0	0	0	0	0	0	0	0	0	0
5430402E10Rik	0	0	0	0	0	0	0	0	0	0	0	0
5430403G16Rik	4.74558	4.93284	4.97025	3.27676	3.68882	3.57573	1.6162	1.16108	1.51853	1.49422	1.49484	1.70979
5430416O09Rik	0.0353269	0	0.045756	0.044734	0.0170778	0.0348286	0	0.290271	0.0646182	0.107428	0.028383	0.218473
5430419D17Rik	0	0	0	0	0	0	0	0	0	0	0	0
5430427O19Rik	0.359157	0.374786	0.274536	1.71107	1.51424	1.35831	0.190141	0.387028	0.226164	0.195323	0.245986	0.218473
5530400C23Rik	0	0	0	0	0	0	0	0	0	0	0	0
5530401A14Rik	0.0294391	0.0275578	0.045756	0	0.0227705	0.0232191	0.190141	0.0967571	0.0323091	0.00976617	0.018922	0.0379953
5730409E04Rik	0.0942051	0.0771618	0.0571951	0.0894679	0.0398483	0.0754619	0.0633803	0.0645047	0.0646182	0	0.028383	0.0569929
5730455P16Rik	4.22745	4.34311	4.54129	5.46873	5.93171	6.14725	4.40493	4.54758	4.36173	7.02188	7.67286	7.37109
5730480H06Rik	9.37341	9.84915	8.99106	8.51623	8.84633	8.70134	5.29225	5.70867	4.65251	5.43976	7.21874	7.52307
5730507C01Rik	4.48063	5.29109	5.02173	3.64023	2.66984	2.676	1.39437	2.35442	1.61546	0.91802	2.72477	1.80478
5730508B09Rik	27.5727	27.5523	26.2697	13.1182	18.8824	21.3151	94.8485	92.2095	88.2362	36.1055	43.8328	43.7136
5730522E02Rik	0	0	0	0	0	0	0	0	0	0	0	0
5730559C18Rik	0	0	0	0	0	0	0	0.451533	0	0	0	0
5730596B20Rik	0	0	0	0	0	0	0	0	0	0	0	0
5830411N06Rik	0	0	0	0	0	0	0	0	0	0	0	0
5830473C10Rik	0.494577	0.39132	0.411804	0	0.074004	0.0928762	0.0316901	0	0.0646182	0.0292985	0.018922	0.00949882
5930422O12Rik	0.0235513	0.049604	0.102951	0	0	0	0.126761	0.0967571	0.193855	0	0	0
6030419C18Rik	0	0	0	0	0	0	0	0	0	0.058597	0	0
6030445D17Rik	0	0	0	0	0.0113852	0	0	0	0	0	0	0
6030452D12Rik	0	0	0	0	0	0	0	0	0	0	0	0
6030458C11Rik	22.2501	22.9942	22.3061	21.9364	25.1671	25.1462	34.9225	38.9286	36.5739	26.0171	26.8219	27.0431
6030468B19Rik	6.94174	5.21944	6.14847	9.2823	7.08731	8.39369	96.845	102.143	101.224	31.3885	29.1682	29.6933
6030469F06Rik	0	0	0	0	0	0	0	0	0	0	0	0
6030498E09Rik	0	0	0.011439	0	0	0	0	0	0	0	0	0
6330408A02Rik	2.73195	2.1936	2.65957	1.99625	1.67363	1.50343	1.2993	1.80613	1.68007	1.55282	1.85435	1.47232
6330409D20Rik	0	0	0	0	0	0	0	0	0	0.0976617	0.0851489	0
6430531B16Rik	0.0117756	0.0220462	0	0	0.0113852	0	0	0	0	0.0488309	0.037844	0.0379953
6430548M08Rik	0.0235513	0.0385809	0.108671	0.514441	0.375713	0.267019	0.0316901	0	0	0.742229	0.652808	0.275466
6430550D23Rik	0.718314	0.876337	0.652024	1.6943	1.12714	0.98681	3.5176	3.48325	4.32942	3.3205	2.93291	3.36258
6430571L13Rik	0.064766	0.0936964	0.102951	0.067101	0.0455409	0.162533	0.855633	1.19334	0.840037	0.312518	0.18922	0.208974
6430573F11Rik	0	0	0	0	0	0	0	0	0	0	0	0
6430628N08Rik	0	0	0	0	0	0	0	0	0	0	0	0
6720489N17Rik	1.24233	1.95109	2.56806	2.38768	2.778	2.20581	0.665493	0.580542	0.484637	1.15241	1.09748	0.987878
6820408C15Rik	0.535792	0.540132	0.571951	0.710152	0.654651	0.859105	0.0633803	0.193514	0.3554	0.371115	0.614965	0.512936
7420426K07Rik	0	0	0	0	0	0	0	0	0	0	0	0
7420461P10Rik	0	0	0	0	0	0	0	0	0	0	0	0
7530416G11Rik	0	0	0	0	0	0	0	0	0	0	0	0
8030411F24Rik	0	0	0	0	0	0	0	0	0	0	0	0
8030423J24Rik	0	0	0	0	0	0	0	0	0	0	0	0
8030462N17Rik	5.59343	6.3438	6.62891	7.01205	6.26757	6.36783	12.0422	12.9332	12.9883	10.1178	10.6625	9.85028
8030474K03Rik	0	0	0	0	0	0	0	0	0	0	0	0
8430408G22Rik	0	0	0	0	0	0	0	0	0	0	0	0
9030612E09Rik	0	0	0	0	0	0	0	0	0	0	0	0.0189976
9030617O03Rik	24.0988	21.721	24.9485	36.8049	27.797	28.9367	13.7852	14.6103	18.4485	14.1902	15.7431	15.996
9030624G23Rik	0.753641	0.507063	0.611987	0.643051	1.28084	1.05066	0.443662	0.483785	0.193855	0.273453	0.596043	0.303962
9030624J02Rik	75.0638	69.7653	71.4824	86.5211	81.3019	81.9749	73.6479	63.9242	67.9137	133.718	126.692	122.858
9130008F23Rik	0.682987	0.683433	0.629146	0.805211	1.463	1.97362	0.221831	0.774057	0.484637	0.595737	0.747418	0.788402
9130011E15Rik	4.89867	5.30212	5.25051	6.08382	5.86339	5.70608	1.20422	1.3546	1.64776	6.34801	6.48078	6.25972
9130019O22Rik	1.02448	0.997591	1.18394	0.38583	0.438331	0.412138	0.380282	0.354776	0.290782	0.195323	0.217603	0.142482
9130023H24Rik	1.14812	1.30624	1.40128	1.20223	1.35484	1.10871	2.97887	3.3865	3.36015	1.3575	1.42861	1.75728
9130204L05Rik	0	0	0	0	0	0	0	0	0	0	0	0
9130213A22Rik	0.0117756	0.049604	0.0629146	0.0335505	0.0227705	0.0116095	0.0633803	0	0	0.0195323	0.0756879	0.104487
9130230L23Rik	0.541679	0.529109	0.468999	0.134202	0.557876	0.296043	2.28169	1.32235	1.61546	0.908254	0.548738	1.00688
9130401M01Rik	13.801	11.9711	11.2846	16.6522	12.4782	13.0317	2.12324	5.03137	3.13398	5.20537	4.9481	4.54994
9130409I23Rik	0	0.0440924	0	0.022367	0	0	0.0633803	0	0	0	0	0
9130409J20Rik	0	0	0	0	0	0	0	0	0	0	0	0
9230102O04Rik	0	0	0	0	0	0	0	0	0	0	0	0
9230104L09Rik	0	0	0	0	0	0	0	0	0	0	0	0
9230104M06Rik	0.0353269	0.0551156	0.011439	0.0559175	0.0227705	0	0.253521	0.0322524	0.0969273	0.0292985	0	0.0189976
9230109A22Rik	0	0	0	0	0	0	0	0	0	0	0	0
9230110C19Rik	0	0.0275578	0.0686341	0.162161	0.0853892	0.1219	0	0	0	0	0	0
9230110F15Rik	0	0	0	0	0	0	0	0	0	0	0	0
9230112D13Rik	0	0	0	0	0	0	0	0	0	0	0	0
9230113P08Rik	0	0	0	0	0	0	0	0	0	0	0	0
9330151L19Rik	2.10195	1.89046	2.24205	1.80054	1.47439	0.928762	1.6162	0.999823	1.00158	1.70908	1.79759	1.68129
9330159F19Rik	0.18841	0.137789	0.205902	0.022367	0.0227705	0.0406333	0.0633803	0	0	0.00976617	0.00946099	0.00949882
9330161L09Rik	0.471026	0.611783	0.549072	0.285179	0.216319	0.301848	2.05986	1.25784	1.13082	0.166025	0.387901	0.104487
9330182L06Rik	0.00588782	0.0275578	0.0171585	0	0	0	0.0316901	0.0322524	0.0646182	0	0.00946099	0
9330182O14Rik	0	0	0	0	0	0	0	0	0	0	0	0
9430007A20Rik	0	0	0	0	0	0	0	0	0	0	0	0
9430015G10Rik	18.6291	18.3425	17.639	13.9905	13.5598	13.0375	19.838	14.8683	15.4438	7.36369	6.3294	6.79166
9430016H08Rik	5.63464	5.75957	5.65659	5.77068	6.43835	7.51717	8.04929	8.77264	8.07728	7.39299	7.65394	8.0455
9430020K01Rik	0.718314	0.705479	0.69206	3.61786	3.23341	2.89658	0.0950704	0.290271	0.323091	1.63095	1.93004	1.72879
9430038I01Rik	4.86334	4.91631	4.77007	3.7968	5.57876	5.78154	1.17253	1.83838	1.58315	3.66231	2.80991	2.46019
9430069I07Rik	0	0	0	0	0	0	0	0	0	0	0	0
9430076C15Rik	0.759529	0.562179	0.411804	0.106243	0.472487	0.417943	1.58451	0.709552	0.613873	0.351582	0.406823	0.132984
9430097D07Rik	0.0117756	0.0220462	0.0571951	0.134202	0.0626188	0.0638524	0	0	0	0.0683632	0.018922	0
9530002B09Rik	0	0	0	0	0	0	0	0	0	0	0	0
9530003J23Rik	0	0	0.0171585	0	0	0.0174143	0	0	0	0	0	0.0284965
9530053A07Rik	0.0117756	0.0165347	0.0171585	0.0503257	0.0113852	0.0116095	0.0633803	0.0322524	0.0323091	0.0683632	0.0946099	0.0664918
9530068E07Rik	43.876	42.9295	41.6323	29.9885	34.4062	33.894	16.9225	17.3518	17.3823	22.0423	23.9079	23.2246
9530077C05Rik	0.612333	1.37238	0.863645	0.497665	0.409868	0.406333	0.348591	0.322524	0.193855	0.117194	0.179759	0.199475
9630041A04Rik	0	0	0	0	0	0	0	0	0	0	0	0
9830107B12Rik	0.0176635	0.0165347	0.0285975	0.0335505	0.0170778	0.0232191	0.411972	0.322524	0.193855	0.0390647	0.047305	0.0284965
9930012K11Rik	0.0294391	0.0716502	0.022878	0.12861	0.204934	0.290238	0.158451	0.129009	0.323091	0	0.0946099	0.0854894
9930021J03Rik	6.92408	9.6838	8.68221	7.20217	7.20685	7.54619	11.5986	10.8368	12.019	6.91445	7.89047	8.31147
9930022D16Rik	0	0.00551156	0	0	0	0	0	0	0	0	0	0
9930111J21Rik1	0.0824295	0.165347	0.142988	0.139794	0.0455409	0.0928762	0.507042	0.193514	0.3554	0.166025	0.160837	0.0664918
9930111J21Rik2	3.2854	3.67621	4.03225	2.15841	2.92031	2.57732	17.3662	15.4489	14.8622	4.7073	4.64535	4.54994
A130010J15Rik	3.5268	3.31796	3.46602	4.87041	3.57496	3.88339	0.475352	0.258019	0.549255	0.722697	1.00287	0.96888
A130051J06Rik	0.32383	0.363763	0.388926	0.262812	0.324479	0.336676	0.348591	0.129009	0.161546	0.244154	0.331135	0.132984
A1bg	0	0	0	0	0	0	0	0	0	0	0	0
A1cf	0	0	0	0	0	0	0	0	0	0	0	0
A230046K03Rik	11.9346	14.534	14.762	9.02508	10.0019	10.1235	7.13028	7.83732	7.94804	7.43206	9.28123	9.6508
A230050P20Rik	32.4301	30.0986	26.4813	17.8544	18.4953	18.6159	0.760563	0.709552	0.743109	1.53329	0.898794	1.03537
A230065H16Rik	0	0	0	0	0	0	0	0	0	0	0	0
A230072I06Rik	0	0	0	0	0	0	0	0	0	0	0	0
A26c2	0	0	0	0	0	0	0	0	0	0	0	0
A2m	0	0	0	0	0	0	0	0	0	0	0	0
A330070K13Rik	0	0	0	0	0	0	0	0	0	0	0	0
A3galt2	0.0471026	0.0275578	0.0400365	0.022367	0.0683114	0.0464381	0.0316901	0.0322524	0.0323091	0.0488309	0.0662269	0.00949882
A430005L14Rik	27.4902	24.102	26.2182	25.9569	24.6149	26.8296	30.4225	32.7361	29.5305	24.4154	20.8804	19.1401
A430033K04Rik	3.85063	4.07855	4.56417	3.98692	4.21254	4.05173	5.48239	5.4184	4.03864	5.95737	5.47791	5.70879
A430078G23Rik	0.365045	0.341716	0.303134	0.279587	0.409868	0.359895	1.36268	2.0319	1.58315	0.693398	0.463589	0.446445
A430089I19Rik	0	0	0	0	0	0	0	0	0	0	0	0
A430105I19Rik	0.64766	0.749571	0.749255	0.100651	0.102467	0.0696572	0.665493	0.516038	0.581564	0.361348	0.255447	0.237471
A4galt	0	0.0165347	0	0	0.0170778	0	0.0950704	0.0322524	0.0646182	0	0	0
A4gnt	0.0176635	0.00551156	0.011439	0	0	0	0	0	0	0	0	0
A530016L24Rik	0	0	0	0	0	0	0	0	0	0	0	0
A530032D15Rik	0.0471026	0.0606271	0.011439	0.067101	0	0	0.221831	0	0.0323091	0.156259	0.179759	0.199475
A530064D06Rik	0.123644	0.115743	0.268817	0.206895	0.148008	0.116095	3.5176	3.25749	3.23091	0.224622	0.359518	0.303962
A530084C06Rik	0	0	0	0	0	0	0	0	0	0	0	0
A530099J19Rik	0	0	0	0	0	0	0	0	0	0	0	0
A630001G21Rik	4.21568	3.13056	4.67284	6.31308	5.07212	4.84698	2.44014	2.83821	2.29395	6.65076	9.29069	7.61806
A630010A05Rik	0.465138	0.374786	0.291695	0.397014	0.26186	0.406333	0.792253	0.741804	1.26006	0.693398	0.321674	0.332459
A630023A22Rik	0	0	0	0	0	0	0	0	0	0	0	0.0284965
A630033H20Rik	0.853734	0.898383	0.634865	0.486482	0.677421	0.568867	0.475352	0.483785	0.420018	0.800826	1.1637	1.37733
A630073D07Rik	0.0412147	0.0165347	0	0	0.0455409	0	0.475352	0	0	0	0.028383	0.0284965
A630076J17Rik	0	0	0.0171585	0	0	0	0	0	0.129236	0	0.028383	0
A630095E13Rik	0	0	0	0	0	0	0	0	0	0	0	0
A630095N17Rik	0	0.0881849	0	0	0.10816	0.0348286	1.01408	1.45136	1.29236	0.468776	2.1098	0.750407
A730015C16Rik	0.147195	0.74406	0.514755	0.67101	0.757118	0.417943	0	0.161262	0.290782	0	0.113532	0.550932
A730017C20Rik	0	0	0	0	0	0	0	0	0	0	0	0
A730018C14Rik	0	0	0	0	0	0	0	0	0	0	0	0
A730046J19Rik	0	0	0	0	0	0	0	0	0	0	0	0
A730049H05Rik	0	0	0	0	0	0	0	0	0.0969273	0	0	0
A730061H03Rik	1.03037	0.716502	1.24113	1.25255	1.65655	1.66016	11.6303	12.8687	9.98351	2.55874	2.52608	3.73304
A730071L15Rik	0.0588782	0.1433	0.0915121	0.167752	0.0284631	0	0	0	0	0.0195323	0.0851489	0
A830005F24Rik	0.247288	0.407855	0.326012	0.810803	0.563569	0.644329	0	0.129009	0	0	0.104071	0.0854894
A830010M20Rik	0.447474	0.529109	0.57767	1.0177	0.409868	0.493405	3.48591	5.57966	6.72029	4.88309	4.62643	6.40221
A830018L16Rik	0.0706538	0.137789	0.0857926	0.00559175	0.0626188	0.127705	0.443662	0.387028	0.129236	0.234388	0.151376	0.48444
A830031A19Rik	0	0	0	0	0	0	0	0	0	0	0	0
A830080D01Rik	8.24884	10.5987	9.65452	10.1826	9.5636	8.96256	8.77816	9.74021	10.6943	14.2977	17.465	19.6341
A930002H24Rik	1.58971	1.1464	1.6701	1.47622	1.33776	0.870715	0.221831	2.35442	0.936964	0.361348	0.832567	0.218473
A930003A15Rik	0	0	0	0	0	0	0	0	0	0	0	0
A930004D18Rik	0.400372	0.198416	0.257378	0.972964	0.37002	0.580476	0	0	0.161546	0.20509	0.681191	0.104487
A930009A15Rik	0	0	0	0	0	0	0	0	0	0	0	0
A930011G23Rik	0.0529904	0.0385809	0.0171585	0.0391422	0.0967745	0.0580476	0	0	0	0.0488309	0.00946099	0.142482
A930017K11Rik	0	0.0165347	0	0	0	0	0.126761	0.0967571	0.193855	0	0.018922	0
A930018M24Rik	0	0	0	0	0	0	0	0	0	0	0	0
A930018P22Rik	0.0529904	0.154324	0.0629146	0.067101	0.074004	0	0.950704	0.6773	0.387709	0.0390647	0.198681	0
A930033H14Rik	0.0117756	0	0.011439	0	0	0	0	0	0	0	0	0
AA415398	1.00682	0.738548	0.915121	1.6272	1.87856	2.82692	0.602112	0.258019	1.09851	1.53329	1.7219	2.19423
AA467197	0.176635	0	0.137268	0.0503257	0.278938	0.272824	0.253521	0	0	0	0	0.208974
AA792892	0.0176635	0	0	0	0	0	0	0	0	0	0.00946099	0
AA986860	5.28726	3.96832	3.30015	7.42025	6.79129	5.8454	37.2359	35.2518	29.9182	21.593	19.272	23.6521
AB124611	0.0942051	0.0771618	0.0400365	0.262812	0.0512335	0	0.158451	0.387028	0.193855	0.175791	0.0662269	0.104487
AF067061	0	0	0	0	0	0	0	0	0	0	0	0
AF067063	0	0	0	0	0	0	0	0	0	0	0	0
AF366264	0.223737	0.297624	0.297414	0.0726927	0.0512335	0.0522429	0.633803	0.612795	0.613873	0.0683632	0.056766	0.189976
AF529169	0	0	0	0	0.00569262	0	0.0316901	0	0	0	0	0
AI182371	0.13542	0.110231	0.34889	0.547991	0.341557	0.208972	0.285211	1.19334	0.0969273	0.195323	0.264908	0.303962
AI314180	44.6297	48.8875	53.403	37.8841	34.4289	35.2988	88.6373	88.8553	96.475	46.8972	52.4234	50.1253
AI413582	25.0644	21.5667	20.1727	50.4431	45.2108	45.8054	18.6021	14.9651	14.1837	74.0178	60.6544	66.0928
AI429214	0.0294391	0.170858	0.0686341	0.0782844	0.0796966	0.0580476	0	0	0	0.0195323	0.00946099	0
AI464131	0.706538	0.749571	0.657743	0.67101	0.700192	0.911348	0.633803	0.612795	0.678491	0.419945	0.321674	0.389452
AI467606	17.3808	16.7882	18.1537	17.6811	15.7173	16.5087	9.41197	8.22435	8.69115	9.31693	11.8546	10.5627
AI481877	0.0824295	0.0385809	0.0915121	0.0279587	0.0113852	0.0232191	0	0	0	0	0	0
AI593442	0	0	0	0	0.0113852	0	0	0	0	0	0.00946099	0
AI597479	10.1329	10.505	10.4553	7.79489	8.94879	9.06704	4.21479	4.28956	4.68482	5.64485	6.3294	6.70617
AI606181	6.00558	5.20842	5.53648	3.76884	4.24669	4.92824	57.9929	56.6674	56.024	7.17814	6.64162	7.2476
AI661453	0	0	0	0	0	0	0	0	0	0	0	0
AI837181	17.1218	14.7544	13.3951	20.2421	21.2448	21.8665	17.6514	19.8352	18.2546	30.1384	25.2325	26.8342
AI846148	3.46204	2.8605	2.7282	4.69707	4.64517	4.8702	0.855633	0.999823	1.00158	7.67621	7.95669	8.0455
AI854703	0	0	0.00571951	0	0	0	0	0	0	0	0	0
AI987944	11.6873	13.0073	13.2864	7.49853	9.14234	8.61427	7.19366	8.2566	8.46499	6.96328	8.13645	8.81491
AK010878	7.60706	6.42647	6.76046	5.98876	5.84062	5.39843	8.04929	7.16002	8.30344	5.14677	3.41542	5.14836
AK157302	0.105981	0.341716	0.268817	5.46873	3.99622	3.91822	6.49648	7.4503	6.88184	12.8035	14.6835	13.8968
AU015836	0	0	0	0	0.0626188	0.0464381	0	0	0	0.91802	0.728496	1.23485
AU018091	0	0	0	0	0	0.00580476	0	0	0	0.0195323	0	0
AU019823	15.2671	14.4789	14.6191	16.5068	14.334	16.2185	6.90845	8.2566	8.5296	8.39891	11.1261	9.93577
AU021092	0	0	0	0	0	0	0	0	0	0	0	0
AU022252	9.84443	9.09407	11.4676	7.3196	9.18788	11.4644	78.0845	71.2455	77.6711	12.0612	8.78926	11.3511
AU022751	0	0.0110231	0	0	0	0	0	0	0	0	0	0
AU040320	15.8559	16.6228	14.1329	13.2189	12.4099	11.2148	11.5669	12.0624	9.62811	13.2625	13.0562	11.8925
AU041133	1.74279	2.20462	2.63669	1.50977	1.74763	1.54407	0.475352	0.322524	0.387709	1.2403	1.20155	1.75728
AV320801	0	0	0	0	0	0	0	0	0	0	0	0
AW011738	2.77316	3.36205	3.16861	5.17796	5.41368	4.70186	149.514	155.263	152.725	23.9467	23.5579	25.5138
AW146154	4.97521	5.32416	6.07411	4.02606	5.28275	5.1198	1.14084	1.83838	1.13082	1.97277	2.99913	2.92564
AW209491	7.98977	8.04687	8.04734	7.06238	7.11008	6.7045	2.63028	3.06397	2.55242	5.92807	5.73336	5.32884
AW549877	11.9464	14.9363	14.6763	11.8098	13.8957	14.3726	15.2746	18.1258	17.77	18.6632	22.4793	24.127
AW551984	0	0	0	0	0	0	0	0	0	0	0	0
AW554918	2.1255	2.61248	2.29352	3.60668	2.86908	2.47863	1.07746	1.4191	1.58315	4.11156	3.75601	4.0465
AW822073	0	0	0	0	0	0	0	0	0	0	0	0
AY074887	0.100093	0.110231	0.142988	0.48089	0.10816	0.098681	0.380282	0.354776	0.258473	0.146493	0.217603	0.246969
AY358078	0	0	0	0	0	0	0	0	0	0	0	0
AY761184	0	0	0	0	0	0	0	0	0.129236	0	0	0
AY761185	0	0	0	0	0	0	0	0	0	0.0781294	0	0.0854894
Aaas	61.2922	59.5579	58.7736	68.3535	64.2753	68.026	87.9718	96.4023	93.761	76.9574	75.1581	75.9241
Aacs	32.7775	31.7962	32.1093	30.6819	26.1519	25.7673	5.10211	5.51515	6.07411	6.07456	6.13072	5.94626
Aadac	0	0	0	0	0	0	0	0	0	0	0	0
Aadacl2	0	0	0	0	0	0	0	0	0	0	0	0
Aadacl3	0	0	0	0	0	0	0	0	0	0	0	0
Aadat	0	0	0	0	0	0	0	0	0	0	0	0
Aaed1	7.56585	7.48469	7.40676	5.34571	5.13474	5.27073	26.9049	31.9943	35.2492	5.92807	7.74855	8.31147
Aagab	10.1212	11.6404	11.9366	11.6476	13.3833	14.3668	11.8838	14.2233	11.502	16.7685	21.4102	22.2937
Aak1	12.3114	19.6377	17.8849	17.3288	16.7249	12.4628	19.8697	26.2857	21.6148	20.7922	21.0696	28.0405
Aamdc	3.60923	4.11713	3.28872	4.68029	4.55979	4.1446	7.16197	9.38544	7.4634	16.4462	17.9475	19.938
Aamp	48.3331	44.2082	41.6952	48.4972	46.6339	47.483	28.9648	31.7363	35.7016	55.4133	49.6418	47.0287
Aanat	0	0.0165347	0.045756	0	0.0569262	0	1.77465	0.258019	1.03389	2.36341	1.42861	1.23485
Aar2	9.12023	9.26492	8.30472	11.0493	11.1177	10.9478	7.89084	8.48237	9.98351	9.86383	10.6152	9.7173
Aard	0	0	0	0	0	0.0174143	0	0	0	0	0	0
Aars	87.2987	74.2406	73.2039	105.371	116.989	103.389	524.218	479.528	515.783	263.403	220.583	177.4
Aars2	9.63836	9.05548	9.62021	16.8088	10.0532	9.84488	1.86972	1.58037	1.87393	4.26782	3.89793	3.10611
Aarsd1	39.4366	36.1999	34.3571	44.8123	41.7383	41.5795	29.8521	29.1884	30.2413	24.9037	23.7376	23.3861
Aasdh	11.0985	11.5357	10.4896	9.22638	10.5598	10.4312	6.0845	7.38579	6.59106	10.8405	10.5206	10.4582
Aasdhppt	15.6263	16.7276	17.3072	10.7641	11.7894	12.4048	28.2359	28.3821	29.2721	11.2799	12.3182	12.6524
Aass	0	0	0	0	0	0	0	0	0	0	0	0
Aatf	34.6734	31.2671	31.8805	31.7891	27.1481	25.6396	6.02112	6.41822	6.30028	6.34801	6.76461	7.38058
Aatk	0	0	0	0	0	0	0	0	0	0.00976617	0	0
Abat	0.0529904	0.0826733	0.0571951	0.167752	0.0569262	0.0174143	1.48944	0.806309	1.00158	0.33205	0.463589	0.294463
Abca1	0.00588782	0	0	0.0279587	0.0284631	0.0522429	0.0633803	0	0	0.0390647	0.104071	0.265967
Abca12	0	0	0.00571951	0	0	0	0	0	0	0	0	0.00949882
Abca13	0	0	0	0.00559175	0	0	0	0	0	0	0	0
Abca14	0	0	0	0	0	0	0	0	0	0	0	0
Abca15	0	0	0	0	0	0	0	0	0	0	0	0
Abca16	0.00588782	0.0110231	0	0	0	0.0348286	0.0316901	0	0	0	0	0
Abca17	0	0.00551156	0	0	0.0227705	0	0	0.0322524	0.0323091	0.0390647	0.037844	0.00949882
Abca2	3.9154	4.02895	3.43742	8.6728	5.85201	4.74249	0.348591	0.645047	0.452328	5.2835	3.85062	3.49557
Abca3	11.652	12.7537	12.5944	21.6233	20.3056	20.1716	18.7922	15.4166	16.7361	22.8724	21.6657	20.8689
Abca4	0	0	0	0.0111835	0.0341557	0.0290238	0	0	0	0.195323	0.151376	0.360955
Abca5	0.259064	0.115743	0.137268	0.251629	0.26186	0.261214	0.0633803	0.0322524	0	0.20509	0.18922	0.294463
Abca6	0	0	0	0	0	0	0	0	0	0	0	0
Abca7	18.423	18.5078	18.2738	23.7146	21.3473	19.8059	85.1197	83.6304	78.8988	63.9587	56.1699	57.0119
Abca8a	0	0	0	0	0	0	0	0	0	0	0	0
Abca8b	0.0176635	0.0220462	0.00571951	0.0503257	0.0170778	0.0116095	0.158451	0.193514	0.129236	0.00976617	0.037844	0.0189976
Abca9	0	0	0	0	0	0	0	0	0	0	0	0
Abcb10	48.1329	48.6009	51.3211	61.3582	59.3683	59.435	761.545	769.122	753.61	238.197	244.434	251.253
Abcb11	0	0	0	0	0	0	0	0	0	0	0	0
Abcb1a	0	0	0	0	0	0	0	0.0322524	0	0	0	0
Abcb1b	0.259064	0.435413	0.0686341	0.587133	0.0796966	0.232191	2.50352	1.45136	2.4878	0.957085	0.842028	0.503438
Abcb4	65.8494	68.7842	67.7761	83.2611	80.4822	78.0857	471.898	471.884	472.553	135.496	142.123	143.109
Abcb5	0	0	0	0	0	0	0	0	0	0	0	0
Abcb6	26.136	24.6091	23.7417	37.912	34.6168	31.961	173.44	179.291	183.063	84.9169	80.1346	77.5294
Abcb7	14.8667	18.2432	17.7934	10.9934	14.0209	14.1288	19.2993	20.8028	21.7117	11.192	14.7402	15.0651
Abcb8	19.8949	19.7755	19.9782	20.2589	18.0285	19.6085	5.1338	6.06344	6.23566	9.49272	8.11753	7.95051
Abcb9	4.53951	4.2935	4.1352	5.7595	4.57117	4.20265	31.9753	31.7686	33.8923	17.5596	17.2663	17.0599
Abcc1	23.9045	25.1106	25.6234	47.9548	43.298	40.645	100.996	87.6619	85.7161	112.692	110.391	106.159
Abcc10	2.74372	3.1471	2.83116	3.99251	3.88806	3.63959	1.6162	1.54811	1.13082	3.19354	2.8383	2.3842
Abcc12	0	0	0	0	0	0	0.316901	0.129009	0.129236	0.0292985	0.00946099	0.0284965
Abcc2	0.0529904	0.0385809	0.131549	0.268404	0.119545	0.191557	0.348591	0.0322524	0.0969273	0.322284	1.22993	0.607925
Abcc3	0.0529904	0.0385809	0.0629146	1.31406	1.33207	1.30607	34.3521	33.8005	41.2264	16.1825	15.3552	15.2171
Abcc4	13.9188	14.6607	15.151	8.71194	7.75904	7.82482	13.9753	15.0941	15.573	9.37553	8.89333	8.48245
Abcc5	22.78	27.1665	27.3678	34.8422	34.8388	33.0465	33.4648	36.4129	36.3801	102.701	101.772	103.252
Abcc6	0.00588782	0	0.00571951	0.732519	0.23909	0.249605	0	0	0	0.117194	0.217603	0.0379953
Abcc8	0.0117756	0.0716502	0.00571951	0	0	0	0	0	0	0	0	0.00949882
Abcc9	0	0	0.00571951	0	0	0	0.126761	0.0645047	0.0323091	0.00976617	0.018922	0.0284965
Abcd1	5.1224	4.91631	4.47265	3.2544	3.35864	3.22745	5.98943	6.0957	6.20335	3.50606	2.78153	2.84015
Abcd2	0.382708	0.435413	0.491877	0.00559175	0.00569262	0.0290238	0.0316901	0.0967571	0	0	0.00946099	0.00949882
Abcd3	10.9042	12.0207	12.4628	15.1536	16.2581	15.3652	1.6162	1.70938	2.45549	5.79134	4.86295	5.25285
Abcd4	1.81345	1.74165	1.60146	3.47247	3.65466	3.27389	0.190141	0.645047	0.516946	1.77744	1.62729	1.66229
Abce1	111.827	125.702	130.731	85.1343	87.8826	90.0667	58.2148	58.9573	58.3826	38.9182	45.6304	48.6245
Abcf1	156.881	126.204	152.23	199.486	119.425	114.168	72.2218	81.1147	95.9257	136.678	109.766	117.871
Abcf2	61.0449	60.6436	61.1186	73.319	64.3721	65.0598	27.0317	30.93	28.1412	34.25	35.5733	35.2881
Abcf3	20.6486	20.3762	19.555	28.1321	28.5655	27.9906	29.0915	28.4143	29.9182	51.8291	47.2009	45.0339
Abcg1	0.906724	0.870826	1.13818	10.0428	10.8957	10.4428	1.07746	0.967571	0.646182	19.6691	20.2844	21.1539
Abcg2	58.9901	63.2892	61.9079	65.8987	58.5827	64.8798	482.387	505.62	505.799	130.417	144.583	151.145
Abcg3	0.0294391	0.0385809	0.045756	0	0.0398483	0.0696572	0	0.0322524	0	0	0	0
Abcg4	17.8342	17.9126	19.8924	14.9523	15.131	14.0882	53.3028	57.6995	48.8514	60.56	51.1556	50.1538
Abcg5	0	0	0	0	0	0	0	0	0.129236	0	0	0
Abcg8	0.00588782	0	0	0	0	0	0.0316901	0	0.0323091	0	0.00946099	0
Abhd10	9.762	9.7775	9.12261	7.88995	9.06265	8.96256	12.2007	11.8366	12.5036	10.5279	14.0023	9.47982
Abhd11	37.4053	33.0363	34.5916	41.0993	37.2525	39.4143	16.0669	20.4157	19.5793	16.6611	18.2692	15.6541
Abhd12	10.551	10.2294	9.91762	12.1788	12.2733	12.2422	4.62676	5.22488	5.29869	16.2411	14.92	13.6213
Abhd12b	0	0	0	0	0	0.0116095	0	0	0	0	0	0
Abhd13	7.98977	7.88704	7.78997	6.98409	6.7059	6.18788	2.94718	2.54794	2.55242	2.25599	2.58285	2.95413
Abhd14a	14.9963	12.4561	12.7316	13.4314	13.2126	13.7805	0.792253	0.322524	0.323091	2.61733	2.17603	2.64067
Abhd14b	3.00279	2.3369	2.83687	6.31308	5.37952	5.02693	0.158451	0.0967571	0.193855	1.12311	0.898794	1.17785
Abhd15	0.818407	1.01413	0.766414	2.18078	1.41177	1.53246	1.52113	1.3546	1.777	0.498075	0.454128	0.892889
Abhd16a	65.3195	64.9261	66.8095	116.621	109.566	108.642	70.3204	74.9545	71.0477	179.522	155.652	150.005
Abhd16b	0.129532	0.0551156	0.0629146	0.0726927	0.0626188	0.0638524	0.316901	0.451533	0.678491	0.0683632	0.028383	0.0759906
Abhd17a	40.0961	36.3597	34.6259	42.6203	43.7876	45.132	35.3662	36.1549	33.4722	36.5841	34.7313	38.3182
Abhd17b	9.72079	9.88773	9.42574	4.4063	6.56359	6.97733	6.55986	4.54758	5.65409	7.32463	8.68519	8.8434
Abhd17c	16.8156	16.6945	15.9288	12.7604	12.4953	13.142	2.31338	1.74163	2.55242	1.64072	2.08142	1.84277
Abhd18	7.90145	7.32486	8.34476	4.04842	4.61671	4.58576	51.7817	58.151	57.0902	8.20359	6.83084	7.31409
Abhd2	14.8962	16.6449	16.8325	19.4593	17.7837	17.4723	128.947	131.88	137.346	107.711	111.432	113.52
Abhd3	0	0.0220462	0.011439	0.0391422	0.0227705	0.0116095	0	0	0.0323091	0	0.00946099	0.0189976
Abhd4	8.33715	8.48228	10.0091	39.2485	34.0874	32.5821	172.363	183.484	187.651	146.873	145.245	148.771
Abhd5	17.057	16.9535	16.2548	23.3511	20.4023	19.7884	89.4295	95.1767	106.652	60.4331	60.6544	54.0293
Abhd6	0	0.0881849	0.022878	0.950597	0.626188	0.655938	7.47887	7.86958	9.75735	0.371115	0.368979	0.341958
Abhd8	13.2123	12.5443	12.3084	9.98127	11.7666	10.4021	4.97535	4.70884	6.20335	2.77359	3.57626	3.1916
Abi1	34.3378	41.3918	42.7247	28.8814	31.5428	35.4903	164.789	177.84	187.393	79.7115	93.4841	103.775
Abi2	9.29687	11.0507	10.6955	5.31216	7.20685	6.25754	1.99648	0.612795	1.32467	1.14264	1.1164	1.04487
Abi3	0.871397	0.722014	0.909401	0.972964	0.836815	0.603695	15.4331	14.8038	16.3807	1.9044	1.40969	1.6433
Abi3bp	0.0235513	0.0110231	0.034317	0.00559175	0.0170778	0.00580476	0.0633803	0.0322524	0	0.0683632	0.037844	0
Abl1	14.7549	16.2426	14.7964	22.7472	20.3682	18.8132	10.7113	11.8044	9.27271	19.7374	18.4962	15.4926
Abl2	4.96343	6.7241	6.52024	5.60852	5.58446	5.2417	2.12324	2.74145	2.64935	3.34003	3.87901	3.40058
Ablim1	0	0	0	0	0	0	0	0	0	0	0.047305	0
Ablim2	0	0	0	0	0	0	0	0	0	0	0	0
Ablim3	0	0	0	0.022367	0	0	0.0316901	0.0322524	0	0.00976617	0	0
Abo	0	0	0	0	0	0	0	0	0	0	0	0.0569929
Abr	0.0294391	0.0881849	0.034317	0.620684	0.557876	0.8533	0.0316901	0.354776	0	0.0781294	0.0756879	0.104487
Abra	0	0.0110231	0.0171585	0.0167752	0	0.0232191	0	0	0	0	0	0
Abracl	63.0821	54.4927	57.8642	61.5092	69.9224	67.6371	27.2218	29.0271	27.1397	42.6782	40.1335	38.6127
Abt1	18.1345	14.9088	15.1281	15.2878	16.668	16.3172	12.169	10.0627	10.5651	15.4989	14.1442	14.5047
Abtb1	14.2485	12.0042	12.6001	23.3735	20.8065	19.7072	649.394	662.238	676.262	170.351	148.982	132.537
Abtb2	0.100093	0.159835	0.0743536	0.229262	0.210627	0.0638524	0.126761	0.0645047	0.0646182	1.95323	1.9395	2.29872
Acaa1a	17.0865	16.4189	14.5962	36.1115	37.4574	37.4581	15.0845	11.8366	11.8898	41.0277	36.8506	37.3304
Acaa1b	0.0294391	0.0165347	0.022878	0	0.0910819	0.0290238	0	0	0.0323091	0.0781294	0.047305	0.0189976
Acaa2	99.828	88.725	95.0525	136.45	116.158	119.491	112.595	114.98	117.896	129.88	125.235	117.101
Acaca	17.0158	22.6304	22.4662	20.2365	17.0038	16.5784	6.24295	5.12813	6.94646	8.04733	8.57166	8.33047
Acacb	0.182522	0.31967	0.171585	0.419381	0.666036	0.644329	0.0316901	0	0	0.966851	0.756879	0.797901
Acad10	2.62597	2.90459	2.68817	4.93192	4.36054	4.84698	1.67958	1.25784	1.03389	9.67828	8.07969	7.11462
Acad11	9.04369	9.66176	10.2665	14.3932	12.9109	13.4961	6.90845	6.96651	6.49413	24.4057	24.4661	25.8748
Acad12	0.847846	1.41096	1.25257	2.32617	2.32259	2.04328	1.80634	0.387028	0.7108	3.91624	3.94523	4.30297
Acad8	13.8187	11.7727	11.3075	15.6681	13.7192	15.0518	11.6937	12.5784	10.8559	17.8037	15.7904	15.7395
Acad9	36.9578	44.9302	45.0011	38.214	35.7781	31.8159	112.31	90.5001	87.7192	36.8575	38.6955	38.0903
Acadl	84.0074	77.8232	77.4421	148.668	144.433	149.438	46.6162	54.829	57.5102	171.23	187.082	195.771
Acadm	25.3294	24.8847	26.5213	27.9364	27.9109	28.3795	6.78169	7.96633	8.43268	24.7963	20.4641	22.3412
Acads	26.5482	23.8871	24.6625	38.8515	29.465	33.6096	3.99296	4.83785	3.78017	20.089	18.9031	21.7903
Acadsb	10.4509	12.8419	12.0338	26.1806	24.4783	24.6528	27.7922	23.2217	32.2122	28.7907	37.9007	42.9062
Acadvl	54.7744	50.8551	53.3001	98.0904	91.0477	91.9533	198.158	197.997	197.247	209.035	210.696	199.057
Acan	0	0	0	0	0	0	0	0	0	0	0	0
Acap1	41.5916	36.3542	39.1271	82.9703	70.6169	71.1896	14.4824	11.3206	11.6959	112.868	98.8863	98.4838
Acap2	18.0285	20.3487	21.0478	13.683	15.9735	15.9747	21.3275	22.0929	22.5194	12.1784	14.5226	14.3812
Acap3	22.3089	19.4393	19.0517	21.0865	18.6661	20.5024	21.7711	21.3511	17.8669	19.4347	17.815	18.9312
Acat1	42.5513	41.3367	43.5083	52.9818	42.7743	40.1399	11.7253	11.7076	14.0868	17.335	16.0742	16.0625
Acat2	79.0204	73.6619	76.4412	62.622	63.2165	60.7933	16.4155	16.9002	16.51	20.4113	20.852	20.5175
Acat3	0.618221	0.694456	0.92084	1.92356	0.728655	0.49921	0.316901	0.709552	0.549255	0.45901	0.690652	0.721911
Acbd3	13.9188	13.845	15.3454	10.5293	11.8122	11.1568	10.7113	10.74	11.9867	10.4596	11.391	11.4271
Acbd4	20.5838	19.9353	17.4388	32.8795	31.2809	29.2328	476.208	483.463	510.387	88.4913	84.4394	80.4075
Acbd5	8.60799	9.11611	9.04254	6.15651	8.35107	7.63907	50.1655	52.4423	51.8238	16.4951	17.6731	15.6541
Acbd6	89.4595	76.1256	72.6148	56.745	60.6434	64.3806	19.0141	25.5439	23.2949	31.5447	29.2628	30.7382
Acbd7	0.471026	0.843268	0.531914	0.156569	0.432639	0.516624	0	0	0	0.195323	0.274369	0.132984
Accs	1.02448	0.738548	0.829328	1.73903	1.88995	1.5789	0.0316901	0.0322524	0.193855	0.390647	0.18922	0.32296
Accsl	0	0.0330693	0	0	0	0	0	0	0	0.0683632	0	0
Acd	32.5302	29.5695	29.1409	46.501	41.7724	41.4344	24.6549	24.8343	28.3028	37.883	37.3331	36.3805
Ace	0	0	0	0	0	0.0580476	0	0	0	0	0	0
Ace2	0.0706538	0.0165347	0.0972316	0	0.0455409	0.00580476	0.411972	0.322524	0.613873	0.0390647	0.0756879	0
Ace3	0	0	0	0	0	0	0	0	0	0	0	0
Acer1	0.0588782	0.049604	0.102951	0.0503257	0.0910819	0.0580476	0.316901	0.0645047	0.258473	0.166025	0.293291	0.170979
Acer2	1.70747	1.69205	1.83596	0.79962	1.53701	1.457	5.51408	2.67695	2.90782	7.78364	7.92831	9.89777
Acer3	24.5581	28.5995	26.9503	21.422	19.6054	21.257	7.79577	11.8366	9.85428	6.26988	5.9415	6.14574
Ache	7.55996	7.17604	8.08738	20.3148	14.2372	15.3014	44.081	43.0892	38.1247	102.73	96.9657	94.2473
Acin1	119.175	116.85	109.7	111.801	116.534	113.849	422.398	404.799	420.245	177.041	179.248	163.437
Ackr1	24.1577	21.6439	21.6884	1.05125	1.05313	1.15515	164.218	172.776	170.786	1.15241	0.983943	0.759906
Ackr2	0.0235513	0	0	0	0	0.00580476	0	0	0	0	0	0.00949882
Ackr3	0	0	0	0	0	0	0	0	0.0323091	0	0	0
Ackr4	0.0353269	0.159835	0.131549	0.0615092	0.125238	0.226386	0.126761	0.354776	0.161546	0.419945	0.577121	0.493939
Acly	106.805	110.369	112.159	131.865	129.45	125.319	28.4894	30.8655	34.1507	89.8781	78.9898	79.5716
Acmsd	1.15401	1.07475	1.17822	0.967372	0.796966	0.626915	35.3979	34.8648	35.6369	3.25214	2.80991	4.35046
Acnat1	0	0.0716502	0.045756	0.0726927	0.23909	0.325067	0.126761	0.54829	0.161546	0.20509	0.056766	0.237471
Acnat2	0.123644	0	0	0	0	0	0.0316901	0	0	0	0	0
Aco1	70.6126	64.7994	70.9562	30.2793	27.5978	27.085	37.6162	33.8972	34.6354	26.105	26.3205	26.5207
Aco2	124.757	117.633	119.726	146.705	136.828	137.654	178.32	183	193.661	144.158	135.084	128.51
Acod1	0.482801	0.446436	0.320292	0.810803	0.905126	0.9752	0.190141	0.161262	0.0323091	0.937553	0.974482	1.09236
Acot1	0	0	0	0	0	0	0	0	0	0.0683632	0.028383	0.303962
Acot10	0	0	0	0	0	0	0	0	0	0.0195323	0	0.0189976
Acot11	1.43074	1.87393	1.69869	2.11368	1.90133	1.66016	10.5528	10.224	9.49888	3.72091	3.18835	3.35308
Acot12	0.0117756	0.00551156	0.00571951	0	0	0	0.760563	0.322524	0.258473	0	0.028383	0
Acot13	34.85	31.9174	31.606	34.5402	31.9527	34.0159	39.1056	45.1533	41.0003	40.6468	41.1553	43.0582
Acot2	4.84568	4.62971	4.23815	11.9775	13.4687	14.3378	21.3275	23.77	24.7811	75.639	81.4118	87.1992
Acot3	0	0.0110231	0	0.134202	0.0853892	0.0754619	0	0	0	0.263687	0.416284	0.636421
Acot4	0	0	0	0	0.0227705	0.00580476	0	0	0	0.0292985	0.151376	0.180478
Acot5	0	0	0	0	0	0	0	0	0	0	0	0.00949882
Acot6	0.276728	0.264555	0.240219	0.00559175	0.00569262	0	0.0633803	0.0322524	0.0323091	0	0	0.00949882
Acot7	52.6194	47.5427	50.5147	66.1504	60.4328	60.6482	19.9014	19.4804	21.5179	20.5773	18.3354	17.8293
Acot8	17.7753	18.9818	18.577	22.2663	19.1443	20.4444	54.7288	54.184	53.4716	46.8581	41.3729	38.0238
Acot9	21.2433	17.7803	18.6227	15.3661	14.7894	15.2027	10.3627	12.8364	13.376	18.8585	21.9495	22.7117
Acox1	16.4447	17.7748	16.312	19.0679	16.8217	17.3853	20.1866	22.6412	19.8378	31.3396	34.6745	31.7451
Acox2	0.0824295	0.049604	0.131549	0.0615092	0.0512335	0.150924	1.04577	1.54811	0.193855	0.058597	0.160837	0.921386
Acox3	9.35575	10.2791	9.92906	19.3419	20.0095	16.7584	7.79577	7.96633	8.62653	39.5139	33.3122	32.486
Acoxl	0.206074	0.264555	0.177305	0	0.0227705	0.110291	0.253521	0.322524	0.0969273	0.0781294	0.00946099	0.0189976
Acp1	27.8199	28.0814	29.1638	22.7416	22.4118	21.675	175.12	185.935	190.753	34.4941	37.2006	38.5557
Acp2	7.31856	7.65555	6.54311	10.8256	7.3264	7.08762	1.80634	2.0319	2.42318	6.90468	7.92831	6.20273
Acp5	56.735	48.7442	59.6773	26.024	23.3796	24.1536	41.9894	39.0576	38.1894	61.6343	64.5713	62.0463
Acp6	23.8045	22.7958	20.9277	24.6093	23.7041	24.1536	2.97887	3.03172	2.29395	9.28763	8.69465	10.1827
Acp7	0	0	0	0	0	0	0	0	0	0	0	0
Acpp	0.0117756	0.0606271	0.108671	0.0167752	0.0683114	0.0522429	0.348591	0.290271	0.129236	0.117194	0.047305	0.0379953
Acpt	0	0	0	0	0.0853892	0.0348286	0	0	0	0.0195323	0.0946099	0
Acr	0	0.0110231	0	0.0503257	0	0.0406333	0	0	0	0.0195323	0	0
Acrbp	3.4797	3.60456	3.38595	3.60668	3.42696	3.98207	13.2465	15.5456	11.2759	6.26012	6.80245	5.89877
Acrv1	0.0176635	0.0110231	0.00571951	0.0111835	0.0170778	0.00580476	0.0316901	0.0645047	0.0969273	0.00976617	0.00946099	0
Acsbg1	2.23148	1.92904	2.70533	1.61601	1.42315	1.64275	0.0316901	0.129009	0.0323091	2.28528	2.39363	2.37471
Acsbg2	0	0	0	0	0	0	0	0	0	0	0	0
Acsf2	0.0235513	0.0110231	0.011439	0	0.0683114	0.0696572	0	0	0	0	0.00946099	0
Acsf3	3.49148	3.36205	2.84259	9.36618	8.482	8.2834	4.72183	5.83768	5.07253	16.3193	15.1944	15.1886
Acsl1	24.5051	26.8799	25.4232	27.366	26.1348	25.9531	319.848	324.491	340.376	31.9549	31.8552	30.2537
Acsl3	17.6222	18.4251	19.1775	11.094	10.9469	11.7779	2.97887	3.61226	3.29553	2.90055	2.51662	2.98263
Acsl4	39.0009	44.2909	45.859	25.3082	31.0703	32.0481	10.4894	10.8368	10.5328	10.1568	11.3059	11.9495
Acsl5	80.4512	76.1036	79.381	74.1577	65.0495	67.1321	24.4965	28.0596	26.3642	27.023	29.4521	29.1329
Acsl6	0.129532	0.0275578	0.0171585	17.217	16.3207	15.9051	0.253521	0.387028	0.193855	9.04348	9.5556	8.8434
Acsm1	0	0	0	0	0.0113852	0	4.24648	4.64434	4.32942	0.058597	0.047305	0
Acsm2	0.105981	0.0220462	0.011439	0.754886	0	0.00580476	0.887324	0.741804	0.290782	0	0	0.00949882
Acsm3	0.223737	0.374786	0.406085	0.173344	0.461102	0.423748	0.221831	0.54829	0.613873	0.136726	0.416284	0.199475
Acsm4	0	0.0165347	0.022878	0	0	0	0	0.0967571	0.0323091	0.0781294	0.037844	0.0284965
Acsm5	0.759529	0.507063	0.92084	0.240445	0.290323	0.330872	0	0	0.484637	0.0195323	0.00946099	0
Acss1	56.8587	56.9233	55.5135	64.8195	65.2146	65.054	29.9472	33.478	32.8907	108.854	113.882	113.178
Acss2	59.8379	57.9816	60.1978	67.8391	74.0496	69.6281	60.5915	65.4723	65.5229	63.2946	62.9724	60.5645
Acss3	0.441586	0.523598	0.268817	0.240445	0.358635	0.313457	2.21831	1.19334	1.00158	0.654334	0.47305	0.569929
Acta1	0.129532	0.0551156	0.011439	0.0894679	0.0683114	0.0406333	1.33099	2.22541	1.22775	0.136726	0.141915	0.16148
Acta2	0	0	0	0	0.0113852	0	0	0	0	0.0195323	0	0
Actb	1038.15	1021.99	1071.62	1447.04	1150.3	1146.38	932.64	1029.04	1000.48	1756.38	1707.08	1856.36
Actbl2	0	0	0	0	0	0	0	0	0	0	0	0
Actc1	0.0117756	0.0275578	0	0	0	0	0	0	0	0	0.037844	0
Actg1	390.68	390.229	380.015	377.778	347.574	353.452	443.091	494.009	517.43	1269.31	1367.64	1476.54
Actg2	0	0	0	0	0.0284631	0.0290238	0	0	0.0323091	0.0292985	0	0
Actl10	0.141308	0.396832	0.326012	0.374647	0.335864	0.272824	0.253521	0.225767	0.0969273	0.166025	0.0756879	0.0189976
Actl11	0	0	0	0	0	0	0	0	0	0	0	0
Actl6a	80.9928	79.5869	77.3163	73.1065	69.3588	70.9807	32.8627	32.8652	36.0247	27.9996	26.2259	27.2711
Actl6b	0.0117756	0	0.0285975	0	0.0113852	0	0.0633803	0.0645047	0	0.12696	0.047305	0
Actl7a	0.0294391	0.110231	0.022878	0	0.0512335	0	0.126761	0	0.0646182	0	0	0
Actl7b	0	0	0	0	0	0	0	0	0	0	0	0
Actl9	0	0	0	0	0	0	0	0	0	0	0	0
Actn1	0.0412147	0.0165347	0.022878	0.0335505	0.0227705	0.0232191	0	0.0322524	0	0.0976617	0.037844	0.0284965
Actn2	0.0765417	0.159835	0.0571951	0.0559175	0.0569262	0.0580476	0.221831	0.612795	0.387709	0.0488309	0.28383	0.0854894
Actn3	0.482801	0.270066	0.303134	0.531216	0.301709	0.174143	1.07746	0.999823	0.7108	0.058597	0.255447	0.142482
Actn4	69.5881	70.0684	67.8734	99.2423	96.9566	90.4963	247.31	247.601	247.779	464.44	410.863	393.432
Actr10	17.846	17.1685	18.7085	12.6709	12.3359	13.3916	33.8451	32.6071	33.7953	23.4486	25.0432	26.4542
Actr1a	46.3548	42.935	46.8485	43.6604	40.873	41.6492	62.3028	62.2793	60.8704	50.9013	51.7422	51.7211
Actr1b	32.8187	34.6897	31.3543	34.6856	34.8616	32.9653	18.9824	13.8363	17.0915	19.4347	15.3079	15.0176
Actr2	134.978	142.661	146.162	108.877	133.532	134.38	134.049	135.944	139.414	217.571	245.957	248.717
Actr3	156.357	164.911	163.137	134.235	121.293	120.594	67.5633	62.3438	60.515	88.335	91.2797	93.2499
Actr3b	0.847846	1.02515	0.852206	26.2588	24.279	25.7964	38.5035	39.8317	40.2571	138.904	144.176	141.865
Actr5	9.70901	10.7806	9.93478	9.50038	9.63191	9.41533	6.21126	4.8056	5.20177	8.44774	8.77034	8.40646
Actr6	5.64642	6.23357	5.89681	4.51813	5.67554	6.69289	2.78873	2.41893	2.16471	3.70138	3.59518	3.83752
Actr8	15.0257	14.9253	15.4884	13.9682	13.1443	13.7573	16.3521	17.513	18.2223	13.6629	13.3116	13.2224
Actrt1	0	0	0	0	0	0	0	0	0	0	0	0
Actrt2	0	0	0	0	0	0	0	0	0	0	0	0
Actrt3	0	0	0	0	0.0284631	0.0522429	0.0633803	0	0	0	0.00946099	0.0474941
Acvr1	0	0	0	0	0.00569262	0	0	0	0	0	0	0
Acvr1b	13.5184	13.1065	13.8412	11.0772	10.5826	10.8317	0.792253	0.806309	0.743109	17.6279	17.6921	17.2119
Acvr1c	0	0	0	0	0	0	0	0	0	0	0	0
Acvr2a	0.482801	0.578713	0.817889	0.268404	0.421254	0.330872	0.602112	0.709552	0.646182	0.234388	0.321674	0.294463
Acvr2b	0.141308	0.137789	0.194463	1.11276	0.50095	0.359895	0	0	0.0323091	0.263687	0.151376	0.265967
Acvrl1	0.0117756	0	0.011439	0	0	0	0	0	0.0323091	0.12696	0.0662269	0.123485
Acy1	27.4314	25.4965	28.8492	22.1713	21.4441	23.6022	2.91549	2.67695	2.26164	3.27167	4.13445	4.52144
Acy3	0.141308	0.0826733	0.034317	0.424973	0.204934	0.470186	0	0	0	0.0683632	0.056766	0.113986
Acyp1	52.013	45.8561	50.7606	32.0016	38.0438	38.7932	38.9789	37.058	34.0861	42.9907	48.2416	44.027
Acyp2	1.04803	0.81571	0.880804	0	0	0.0464381	5.03873	6.54723	6.23566	0.273453	0.416284	0.123485
Ada	1.33654	1.20703	1.01807	4.15467	3.52942	3.86017	0.570422	0.612795	0.743109	14.7372	13.7279	15.4071
Adad1	0	0	0	0	0	0	0	0	0	0	0	0
Adad2	0	0	0	0	0	0	0	0	0	0	0	0
Adal	5.72885	7.26974	6.96636	7.06797	5.94878	6.89606	4.05634	4.22506	4.87868	5.3128	5.42115	5.57581
Adam10	47.8503	52.3432	52.3735	48.117	47.9034	46.0318	498.359	519.779	536.428	121.169	141.612	144.183
Adam11	0	0	0	0	0	0	0	0	0	0	0	0
Adam12	0.158971	0.132277	0.2345	0.117427	0.13093	0.1219	0.823943	0.354776	0.549255	0.244154	0.141915	0.0569929
Adam15	0.494577	0.512575	0.371768	0.844354	0.387098	0.539843	0.0316901	0.193514	0.161546	0.0878956	0.198681	0
Adam17	13.1534	14.6993	14.1787	10.2888	12.6433	11.3367	15.0845	15.1586	14.216	17.4326	16.3864	17.2024
Adam18	0	0	0	0	0	0	0	0	0	0	0	0
Adam19	0.0117756	0	0	0	0.0512335	0.0116095	0.0633803	0	0	0.185557	0.141915	0.208974
Adam1a	0.529904	0.473994	0.611987	0.508849	0.552184	0.359895	0.411972	0.645047	0.646182	0.53714	0.851489	0.560431
Adam1b	0.0176635	0.00551156	0.011439	0	0.0170778	0	0.221831	0.0322524	0.161546	0.146493	0.0946099	0.189976
Adam2	0.00588782	0	0	0	0	0	0	0	0	0.00976617	0.00946099	0
Adam20	0	0	0	0	0	0	0	0	0	0	0	0
Adam21	0.0117756	0.0440924	0.011439	0.0111835	0.0398483	0	0.0950704	0	0.193855	0	0	0.00949882
Adam22	0.100093	0.0661387	0.0800731	0.0335505	0.0227705	0.110291	0.0633803	0.161262	0.193855	0.117194	0.179759	0.104487
Adam23	0.00588782	0	0.011439	0	0.00569262	0.0116095	0.0316901	0	0	0.0390647	0	0.0664918
Adam24	0	0	0	0	0	0	0	0	0	0	0	0
Adam25	0	0	0	0	0	0	0	0	0	0	0	0
Adam26a	0	0	0	0	0	0	0	0	0	0	0	0
Adam26b	0	0	0	0	0	0	0	0	0	0	0	0
Adam28	0.0824295	0.0716502	0.034317	0.0335505	0.0341557	0.0870715	0.221831	0.225767	0.193855	0.0781294	0.056766	0.104487
Adam29	0	0	0	0	0	0	0	0	0	0	0	0
Adam3	0	0	0	0	0	0	0	0	0	0	0	0
Adam30	0.00588782	0	0.0171585	0.022367	0	0	0	0	0	0	0	0.0664918
Adam32	0.0353269	0	0.00571951	0.0335505	0	0.0290238	0	0	0	0.00976617	0.00946099	0.0759906
Adam33	1.39541	2.22667	1.12674	16.5795	15.4156	14.7557	35.3662	31.4783	27.0427	155.009	128.859	125.622
Adam34	0	0	0	0	0	0	0	0	0	0	0	0
Adam39	0	0	0	0	0	0	0	0	0	0	0	0
Adam4	0.435699	0.501552	0.388926	0.285179	0.387098	0.348286	0.0633803	0.129009	0.0323091	0.136726	0.0756879	0.16148
Adam5	0	0	0	0	0	0	0	0	0	0	0	0
Adam6a	0	0	0	0	0	0	0	0	0	0	0	0
Adam6b	0	0	0.00571951	0	0	0	0	0	0	0	0	0
Adam7	0	0	0	0	0	0	0	0	0	0	0	0
Adam8	0.400372	0.35274	0.428963	0.369055	0.432639	0.539843	0.475352	1.16108	0.516946	0.302751	0.491972	0.199475
Adam9	6.51193	6.85086	7.01211	5.59734	4.76472	4.96888	1.20422	1.51586	1.13082	9.74664	10.0949	9.88827
Adamdec1	0	0	0	0	0	0	0	0	0	0	0	0
Adamts1	0	0	0	0	0	0	0	0	0	0	0	0
Adamts10	0.0294391	0	0	0	0.00569262	0.0580476	0	0	0	0.175791	0.255447	0.180478
Adamts12	0	0	0	0	0	0	0	0	0	0	0	0
Adamts13	0.0412147	0.099208	0.0972316	0.067101	0.0853892	0.191557	0.950704	0.999823	0.969273	0.566438	0.368979	0.398951
Adamts14	0.394484	0.358251	0.468999	0.57595	0.597725	0.510819	0	0	0	0.0195323	0.018922	0.0284965
Adamts15	0	0.00551156	0.011439	0	0	0.00580476	0	0.0645047	0.0323091	0.00976617	0	0
Adamts16	0	0	0	0	0	0	0	0	0.0323091	0	0	0
Adamts17	0	0	0	0	0.0398483	0	0	0	0.0323091	0.0195323	0	0
Adamts18	0	0	0.0171585	0	0.00569262	0.0290238	0	0	0	0.058597	0.00946099	0
Adamts19	0	0	0	0	0	0	0	0	0	0	0	0
Adamts2	0.0883173	0.137789	0.131549	0.134202	0.0455409	0.104486	0.507042	0.645047	0.7108	0.185557	0.160837	0.180478
Adamts20	0	0	0	0	0	0	0	0	0	0	0	0
Adamts3	2.47288	2.33139	2.44795	1.31406	1.40038	1.22481	0.190141	0.0322524	0	0.312518	0.208142	0.446445
Adamts4	0.0353269	0.0110231	0.00571951	0.00559175	0.0113852	0.0116095	0	0.0322524	0	0.0390647	0.00946099	0.0379953
Adamts5	0	0	0	0	0	0	0	0	0	0	0	0
Adamts6	0.771304	1.11885	1.20682	0.301954	0.37002	0.319262	0.0633803	0.129009	0.193855	0.12696	0.198681	0.265967
Adamts7	0.0176635	0.049604	0.0400365	0.044734	0.0398483	0.0638524	0.190141	0.161262	0.0323091	0.146493	0.198681	0.142482
Adamts8	0	0.00551156	0	0	0	0	0	0.0967571	0.0646182	0.0292985	0.00946099	0
Adamts9	0	0	0	0	0	0	0	0	0	0	0	0
Adamtsl1	0.0235513	0	0	0.150977	0.0683114	0.0638524	0	0	0	0.058597	0.028383	0.170979
Adamtsl2	0	0	0	0	0	0	0	0.0322524	0	0	0.00946099	0
Adamtsl3	0	0	0	0	0	0	0	0	0	0	0.018922	0
Adamtsl4	0.282615	0.35274	0.406085	0.123018	0.244783	0.330872	0.570422	0.129009	0.387709	0.732463	0.208142	0.151981
Adamtsl5	15.5321	14.7655	13.8469	11.9496	10.89	12.7008	44.8415	48.7656	44.522	25.1674	19.6505	16.7559
Adap1	10.9572	10.1027	9.83755	23.1778	23.0152	23.3932	3.42253	2.32217	2.68166	11.7389	10.426	10.3252
Adap2	0	0.0110231	0	0.31873	0.0341557	0.0464381	0.0633803	0.161262	0.0969273	0.341816	0.28383	0.474941
Adar	13.5538	14.0104	13.4065	15.299	14.2714	14.4713	20.1549	18.9966	25.298	17.2666	18.4679	18.5702
Adarb1	0.00588782	0.0330693	0.0571951	0.0726927	0.102467	0.0464381	0.0316901	0.129009	0.161546	0.0488309	0.037844	0.0664918
Adarb2	5.81717	6.04066	5.91397	4.7418	6.76852	7.23854	0.602112	0.516038	0.775419	0.781294	0.614965	0.759906
Adat1	4.26278	4.58561	5.15327	3.32709	3.17079	3.76729	6.33803	5.09587	4.45866	1.963	2.18549	2.31771
Adat2	6.24109	6.63591	6.06268	9.15369	7.28655	6.72192	3.35915	3.22524	3.94171	3.17401	3.62356	4.10349
Adat3	4.79269	4.45334	4.14092	5.83778	3.9336	4.3884	3.5176	3.35425	3.16629	1.69931	1.5043	1.70029
Adck1	9.24976	9.50743	9.2942	16.0204	17.2828	17.4665	1.80634	1.99965	2.39087	22.3255	22.063	22.1608
Adck2	6.57669	7.02172	6.07983	8.77345	8.06644	7.63907	3.2007	2.54794	2.10009	7.12931	5.56306	5.49032
Adck5	21.5553	18.6621	20.1841	15.8806	12.4725	12.8053	84.2957	86.2106	81.9359	4.6194	3.84116	4.28397
Adcy1	0	0	0	0	0	0.00580476	0	0	0.0323091	0.0292985	0.0756879	0.0664918
Adcy10	0	0	0.0285975	0.0559175	0.00569262	0.0290238	0.221831	0.161262	0.161546	0.0390647	0.018922	0.0284965
Adcy2	0	0	0	0	0	0	0	0	0	0	0	0
Adcy3	0.247288	0.24802	0.371768	0.357872	0.273246	0.545648	0.126761	0.0645047	0.193855	0.302751	0.179759	0.104487
Adcy4	0.0235513	0.049604	0.0571951	0.117427	0.10816	0.110291	0.0316901	0	0	0.869189	0.501433	0.360955
Adcy5	0.0294391	0.0275578	0.011439	0.0503257	0.0398483	0.0290238	0	0	0	0.0390647	0.047305	0.0664918
Adcy6	11.4695	11.6128	10.97	19.5543	16.2809	15.7367	7.76408	8.22435	7.85111	27.941	25.3744	24.336
Adcy7	71.0424	76.7153	75.6519	60.1448	55.3948	53.3806	32.1972	27.5758	26.2027	80.0924	77.3815	77.1209
Adcy8	0	0	0	0	0	0	0.0316901	0	0	0	0	0
Adcy9	1.0657	1.21805	1.12674	4.61319	4.60533	4.3826	0.538732	0.999823	0.775419	37.3068	36.7181	38.6317
Adcyap1	0	0	0	0	0	0	0	0	0	0	0	0
Adcyap1r1	0	0	0	0	0	0	0	0	0	0	0	0
Add1	42.1921	44.8255	41.6323	62.6276	63.9053	68.9025	855.95	901.841	918.871	405.726	383.785	363.995
Add2	10.1212	9.27044	10.9757	7.02883	6.89376	6.72772	459.127	473.303	486.317	179.18	174.092	172.442
Add3	29.0387	33.5874	32.1665	16.0315	17.2714	17.9135	7.51056	8.61138	9.5635	4.18969	4.15338	4.95839
Adgb	0	0	0	0	0	0	0	0	0	0	0	0
Adgra1	0	0	0	0	0	0	0	0	0.0323091	0	0	0
Adgra2	0.0588782	0.0551156	0.0171585	0.0894679	0.199242	0.104486	0.253521	0.129009	0.0969273	0.12696	0.160837	0.0664918
Adgra3	1.94298	2.06132	2.38503	5.63089	4.66795	4.59157	4.24648	5.4829	3.9094	7.79341	7.69179	7.09562
Adgrb1	0	0	0	0	0	0	0	0	0	0	0	0
Adgrb2	0	0	0	0.0950597	0.0455409	0	0	0	0.161546	0.117194	0.00946099	0.104487
Adgrb3	1.07158	1.02515	1.24685	1.31965	1.14991	1.23641	6.49648	5.25713	5.42793	1.74814	1.74082	1.73828
Adgrd1	0.00588782	0	0.00571951	0	0	0.00580476	0	0	0	0	0	0
Adgre1	0.00588782	0	0	0.57595	0.620495	0.580476	0.0316901	0.0322524	0.0646182	0.673866	0.927177	0.902388
Adgre4	0.00588782	0.0220462	0	0.0279587	0.0341557	0.0696572	0	0	0	0.0488309	0.028383	0.0474941
Adgre5	31.859	28.9632	29.2896	73.1624	67.2469	66.7606	7.32042	6.90201	6.68799	30.2849	29.7927	27.1096
Adgrf1	0	0	0	0	0	0	0	0	0	0	0	0
Adgrf2	0.0117756	0	0	0	0	0	0	0	0	0	0	0
Adgrf3	0	0	0	0	0	0.00580476	0.0950704	0	0.0646182	0.0292985	0	0
Adgrf4	0	0	0	0	0	0	0	0	0	0	0.018922	0
Adgrf5	0	0	0	0	0	0	0	0	0	0	0	0
Adgrg1	86.6569	85.622	85.4666	121.486	109.651	108.067	185.324	195.643	190.947	379.562	347.067	342.68
Adgrg2	0	0.0275578	0.00571951	0.0167752	0.0170778	0.0174143	0.0316901	0.0322524	0.0646182	0.00976617	0.018922	0.0379953
Adgrg3	0.247288	0.181881	0.326012	0.341097	0.586339	0.638524	1.36268	0.967571	0.613873	6.37731	5.41169	4.8254
Adgrg4	0	0	0	0	0	0	0	0	0	0	0	0
Adgrg5	0.0353269	0.0220462	0	0.0279587	0.0683114	0.0406333	0	0	0	0	0.00946099	0.0189976
Adgrg6	0.00588782	0.00551156	0	0	0	0	0	0	0	0	0	0
Adgrg7	0.00588782	0	0	0	0	0	0	0	0	0	0	0
Adgrl1	12.8531	12.3514	13.6753	19.0287	19.2695	16.7061	2.85211	2.45118	1.22775	2.89079	3.07482	2.46969
Adgrl2	0	0	0	0	0	0	0	0	0	0	0	0
Adgrl3	0.0765417	0.0606271	0.034317	0.452931	0.176471	0.00580476	3.29577	1.19334	1.09851	0.683632	1.03125	1.12086
Adgrl4	0	0	0	0	0	0	0	0	0	0	0	0
Adgrv1	0.147195	0.115743	0.142988	0.0615092	0.0683114	0.13351	0.855633	0.612795	0.387709	0.136726	0.141915	0.123485
Adh1	0	0	0.0171585	0.044734	0	0	0	0	0.0969273	0	0	0
Adh4	0	0	0	0	0	0	0	0	0	0	0	0
Adh5	65.8023	59.3043	64.1328	62.471	56.0723	59.3885	19.2042	22.3186	21.9702	47.9226	46.8887	43.3431
Adh6a	0	0	0	0	0	0	0	0	0	0	0	0
Adh6b	0	0	0	0	0	0	0	0	0.0646182	0	0.00946099	0
Adh7	0	0	0	0.0503257	0.0853892	0.214776	0	0	0	0.00976617	0	0
Adhfe1	0.382708	0.402344	0.337451	0.374647	0.37002	0.354091	0.0316901	0.612795	0.193855	0.312518	0.056766	0.132984
Adi1	55.9048	53.7652	50.3202	52.6575	52.8559	55.5574	11.4401	8.45012	9.49888	13.0964	16.2918	16.1005
Adig	0	0	0.034317	0	0	0	0	0	0	0	0.302752	0.0569929
Adipoq	0	0	0	0	0	0.0406333	0	0	0	0	0.160837	0
Adipor1	40.4611	39.7769	39.4131	54.7264	55.7079	53.6476	1603.55	1715.34	1721.95	368.78	371.448	391.171
Adipor2	46.6021	48.3418	47.735	53.1104	50.1918	50.2809	49.3415	51.378	55.507	51.3115	51.9408	54.7797
Adk	143.304	142.055	151.458	104.269	101.67	106.285	116.873	115.302	121.547	39.3772	43.8801	44.597
Adm	0	0	0	0	0	0	0	0	0	0	0	0
Adm2	12.6824	13.5474	13.2464	0.0726927	0.0398483	0.116095	20.3134	26.0599	24.9103	0.12696	0	0.132984
Adnp	2.95569	4.31555	2.89407	4.1994	5.07781	4.24328	3.67605	4.54758	2.64935	3.96507	4.43721	4.09399
Adnp2	12.3939	12.3679	12.9947	11.8489	10.7306	10.8085	6.81338	6.54723	6.78491	10.9967	11.3059	11.1706
Ado	4.62194	4.55254	3.97506	3.4557	4.05314	4.34777	0.950704	1.70938	1.74469	1.64072	1.75028	1.88077
Adora1	0	0	0	0	0	0	0	0	0	0	0	0
Adora2a	0.164859	0.0826733	0.108671	0.889088	1.07021	1.13193	0	0	0.0323091	3.71115	3.2735	3.74254
Adora2b	0.600558	0.545644	0.526194	3.97014	4.75333	4.33035	2.8838	2.0964	3.52169	5.09794	6.03611	6.4592
Adora3	5.56399	4.56357	5.38777	8.74549	8.97156	8.82905	2.8838	2.22541	2.06778	3.3205	3.13159	2.55518
Adpgk	27.3371	26.6318	27.0418	19.1461	17.852	17.9367	13.3099	14.7716	14.7006	6.15269	7.11467	6.99113
Adprh	48.3331	47.7576	49.5652	37.5877	35.9204	37.4291	14.5775	16.5455	20.2901	42.8735	41.9595	42.0798
Adprhl1	0	0.00551156	0	0	0.00569262	0.00580476	0	0.0322524	0	0.0390647	0.028383	0.0759906
Adprhl2	19.5593	18.1881	17.4445	23.9271	23.8179	26.3188	11.8204	10.3208	9.27271	23.8295	23.6146	22.2272
Adprm	17.6929	16.5898	17.5646	16.1657	16.3777	16.6655	8.20774	13.2557	12.8913	18.7608	18.0705	18.8362
Adra1a	0.00588782	0.00551156	0.00571951	0	0.00569262	0	0.0316901	0	0	0.00976617	0.00946099	0.0189976
Adra1b	0	0	0	0	0	0	0	0	0	0	0	0
Adra1d	0	0	0	0	0	0	1.23591	0.354776	0.290782	0.0195323	0.00946099	0.0379953
Adra2a	2.73784	2.76129	2.7568	0.139794	0.125238	0.145119	0.0950704	0.161262	0.161546	0.0683632	0.0851489	0.0284965
Adra2b	0	0	0	0	0	0	0	0	0	0.0683632	0.056766	0.0759906
Adra2c	0	0	0	0	0	0	0	0	0	0	0	0
Adrb1	0	0	0	0	0	0	0	0	0.0323091	0	0	0
Adrb2	1.12457	1.1905	1.42416	4.42307	4.17269	4.5045	979.51	1076.91	1085.46	53.1963	53.0383	56.4135
Adrb3	0	0	0	0.0279587	0	0	0	0	0	0.00976617	0.104071	0
Adrm1	89.8717	71.6171	67.4444	95.8929	93.7802	91.634	81.4753	88.694	88.4946	93.6771	82.7648	78.7072
Adsl	75.4642	73.6564	69.3376	71.6526	68.4252	67.7996	21.2324	20.577	26.8166	22.1301	25.1379	22.5122
Adss	41.9978	43.3153	47.5234	29.0659	31.2752	33.7721	15.5282	16.5777	17.2208	10.0787	11.0977	11.6836
Adssl1	0	0.0661387	0.011439	0.508849	0.751425	0.435357	0.0950704	0.0645047	0.0646182	0.107428	0.104071	0.16148
Adtrp	0.0412147	0.0275578	0.0629146	0.0950597	0.0341557	0.0464381	0.316901	0.0967571	0.226164	0.12696	0.0662269	0.104487
Aebp1	0.0176635	0.0771618	0.0171585	0.167752	0.119545	0.197362	0.126761	0	0.0646182	0.0390647	0.0851489	0.0474941
Aebp2	32.7363	32.6174	33.1159	27.9364	27.4783	27.8629	11.25	13.5782	12.0513	21.8958	21.59	23.0156
Aen	57.6594	57.1328	57.4524	73.7831	81.7687	77.6852	79.1302	83.3401	81.3866	132.146	120.864	115.097
Aes	130.174	116.371	119.824	110.666	120.285	127.13	47.0598	56.3771	55.1193	92.5931	88.0724	95.4062
Afap1	0.117756	0.126766	0.165866	0.190119	0.153701	0.203167	0.855633	0.419281	0.7108	0.283219	0.170298	0.170979
Afap1l1	0	0	0.00571951	0	0.00569262	0	0	0	0	0	0	0
Afap1l2	0	0	0	0	0	0	0	0	0	0	0	0
Afdn	0.329718	0.264555	0.377487	0.111835	0.0512335	0.104486	0.411972	0.290271	0.0323091	0.400413	0.113532	0.218473
Aff1	4.02727	4.43129	4.35254	10.5237	10.3207	9.96098	204.021	209.157	216.503	71.0098	73.2659	75.1832
Aff2	0.0765417	0.10472	0.102951	0.0726927	0.0398483	0.0348286	0.0950704	0.161262	0.193855	0.0976617	0.170298	0.142482
Aff3	0	0	0	0	0	0	0	0.129009	0	0	0	0
Aff4	19.0412	24.2233	26.6472	16.7585	15.2733	14.9995	43.6373	47.7012	56.2825	19.9523	20.6344	22.3222
Afg3l1	43.6758	45.0459	40.0651	58.6295	60.4556	60.178	74.25	68.504	66.5568	77.9438	75.8393	72.818
Afg3l2	48.0328	46.6829	47.7979	33.3883	34.0362	34.1494	62.9366	65.569	65.5875	33.0292	35.0057	34.1958
Afm	0.0294391	0	0	0	0	0	0	0	0	0	0.00946099	0
Afmid	2.96746	2.58492	2.75108	3.31031	2.56737	3.26808	6.14788	6.96651	6.36489	7.10001	8.07969	6.76316
Afp	0.0294391	0.0110231	0.00571951	0	0.0284631	0.0464381	0	0	0	0.0683632	0.0662269	0.0474941
Aftph	24.7642	25.6728	27.7682	28.1544	24.6149	25.7267	89.9366	95.4025	104.197	76.2738	83.7865	85.2234
Aga	16.5271	15.4048	16.2834	10.5572	12.6888	12.3525	6.27464	5.70867	5.20177	11.3971	12.744	11.6836
Agap1	0	0	0	0	0	0	0	0	0	0	0	0
Agap2	7.6365	7.36895	7.05215	7.50412	7.61672	7.50556	0.855633	0.709552	0.840037	3.25214	2.99913	3.16311
Agap3	27.8729	24.4107	24.9656	24.2011	21.7344	21.2687	11.757	13.4815	13.376	16.4365	13.0089	11.4081
Agbl1	0	0	0	0	0	0	0	0	0	0	0	0
Agbl2	0.529904	0.479505	0.531914	0.83317	0.563569	0.615305	2.91549	2.0964	2.00316	1.59189	1.07855	0.826398
Agbl3	0.947939	1.41647	1.38412	0.626276	0.859585	1.00422	2.44014	3.19298	2.26164	2.0509	2.44094	3.62855
Agbl4	0	0	0	0	0	0	0	0	0	0	0	0
Agbl5	7.71893	7.58941	8.14458	10.8648	8.52185	8.50398	6.40141	5.35389	4.00633	13.3699	12.2141	12.9659
Ager	2.10784	1.85188	1.63006	1.49859	1.05883	1.219	0.633803	0.322524	0.387709	0.839891	1.26777	1.07337
Agfg1	23.1509	24.1296	24.9885	29.804	31.1955	31.3689	444.391	468.691	481.632	193.439	212.617	209.99
Agfg2	17.269	17.7472	17.965	18.2459	19.0987	18.1747	68.6408	69.1491	68.883	25.6557	24.8729	25.8178
Aggf1	27.0722	25.4524	25.1887	22.5068	24.205	24.885	19.9331	21.0608	20.6455	20.9289	23.1889	21.9613
Agk	6.08212	6.15641	5.71379	7.17421	6.84822	8.14989	2.18662	1.90289	1.51853	3.40839	3.60464	2.64067
Agl	8.62566	8.7744	9.33423	10.1043	9.06265	8.49237	2.37676	2.41893	2.06778	19.9132	21.6941	21.7143
Agmat	0.164859	0.10472	0.188744	0.12861	0.301709	0.168338	0.411972	0.387028	0.420018	0.117194	0.0946099	0.208974
Agmo	0.276728	0.462971	0.274536	0.022367	0	0.0348286	0.158451	0.322524	0.387709	0.0488309	0	0
Ago1	13.0651	14.319	13.7383	13.9234	14.1518	13.4148	5.7676	6.03119	6.78491	10.1275	9.54614	9.52732
Ago2	21.6613	28.5554	27.3164	21.5618	21.5352	19.5969	110.44	121.624	119.221	26.5249	27.2855	28.6769
Ago3	2.50821	3.55495	3.64904	3.14256	2.6983	2.47863	11.8838	10.1272	10.3389	4.0139	4.72104	4.44545
Ago4	0.0765417	0.225974	0.0629146	0.581542	0.546491	0.650134	0.348591	0.580542	0.161546	0.273453	0.264908	0.265967
Agpat1	48.2271	44.0153	44.0802	53.1048	44.835	46.5078	46.4577	58.9573	58.2533	62.484	53.1708	54.9602
Agpat2	1.25999	1.00861	1.08671	2.42682	3.56358	3.43642	0.0950704	0	0.0323091	0.175791	0.331135	0.265967
Agpat3	1.12457	1.04168	0.863645	1.49859	1.30361	1.24222	0.253521	0	0	1.73838	1.40023	0.911887
Agpat4	15.4967	15.763	16.924	9.75201	8.90325	11.0639	153.856	159.036	169.72	36.7306	38.7711	39.7051
Agpat5	34.8029	32.915	35.032	24.5478	26.7439	27.6133	7.7007	8.96616	9.43426	12.4323	12.848	13.9443
Agpat9	0	0	0.00571951	0	0	0.0174143	0	0	0	0	0.018922	0
Agps	17.6988	23.2588	23.4957	24.531	22.9868	23.0623	10.0141	8.80489	8.30344	13.5945	16.1026	16.7749
Agr2	0.0294391	0.0551156	0	0.167752	0	0	0	0	0	0	0	0
Agr3	0	0	0	0	0	0	0	0	0	0	0	0
Agrn	21.7084	20.3101	21.2651	58.1933	57.319	56.283	71.2394	62.9566	63.3582	58.6166	57.5228	55.6631
Agrp	0.100093	0.165347	0.12011	0.0391422	0.153701	0.435357	0	0	0	0.45901	0.406823	0.0569929
Agt	0	0	0	0	0	0.0116095	0	0	0.0323091	0.0195323	0	0
Agtpbp1	11.7815	11.1333	11.7479	10.2385	10.093	9.49079	13.4366	11.0948	9.11117	11.7585	14.2293	11.4841
Agtr1a	0	0	0	0	0	0	0	0	0	0	0	0
Agtr1b	0	0	0	0	0	0	0	0	0	0	0	0
Agtr2	0	0	0	0	0	0	0	0	0	0	0	0
Agtrap	8.04276	7.10991	7.16082	17.9048	20.2429	18.4824	11.8204	15.7714	22.3256	35.8028	29.0736	28.7339
Agxt	0	0	0	0	0	0	0	0	0	0	0	0
Agxt2	0	0	0	0	0	0	0	0	0	0	0	0
Ahctf1	30.652	33.1961	31.5945	32.7956	25.9071	25.1346	62.0176	65.7948	74.5694	24.3178	26.8408	32.9039
Ahcy	101.017	91.4532	93.4682	112.265	101.83	106.163	25.8908	23.383	27.6889	27.9606	24.8446	24.108
Ahcyl1	49.3105	54.1896	54.5355	43.4423	43.3891	43.2571	27.4753	24.9311	26.5258	38.7717	46.3399	44.578
Ahcyl2	17.8342	19.7314	19.3948	18.1284	17.6528	18.9816	12.8345	14.4813	13.4729	20.1867	21.3251	19.7006
Ahdc1	1.23644	1.40545	1.55571	4.96547	5.40229	4.7483	0.855633	0.451533	0.484637	18.3897	15.9323	17.7628
Ahi1	5.65231	6.35482	6.91488	3.86949	3.6205	3.78471	36.2852	36.0581	34.0538	5.13701	4.86295	5.97476
Ahnak	1.34242	1.74716	1.40128	10.0372	8.7894	8.47496	2.85211	2.93496	2.52011	65.1501	71.6292	66.2828
Ahnak2	0.141308	0.132277	0.0915121	0.631867	0.597725	0.458576	0.507042	0.419281	0.387709	2.12903	1.42861	1.6528
Ahr	0.0117756	0.0165347	0.0171585	0.559175	0.50095	0.679157	0.0633803	0	0.0323091	0.283219	0.387901	0.294463
Ahrr	0.00588782	0.0385809	0.022878	0.531216	0.535106	0.806862	0.0950704	0.0645047	0.0969273	0.244154	0.397362	0.493939
Ahsa1	156.433	137.982	143.571	168.686	156.57	162.829	346.563	358.227	363.348	240.805	235.021	231.277
Ahsa2	53.7617	56.2785	58.8937	40.5737	39.7458	37.9515	24.8767	29.1561	27.5274	47.6882	43.9652	39.7526
Ahsg	5.29315	4.27146	4.99313	0.710152	0.512335	0.435357	0	0	0	0.0195323	0	0.0474941
Aicda	0.253176	0.154324	0.240219	0.022367	0.0455409	0.0464381	0.0316901	0	0	0.20509	0.113532	0.0759906
Aida	44.5472	43.2767	45.2756	32.2644	34.9925	33.7837	38.0915	45.6371	38.254	42.1899	42.3663	40.8829
Aif1	0.0294391	0	0.0800731	0.067101	0.0284631	0	0	0	0	0	0.331135	0.48444
Aif1l	0	0	0	0	0	0.00580476	0	0	0.387709	0	0	0
Aifm1	52.696	46.6057	46.1793	48.4637	47.3796	49.1489	14.926	12.7397	12.2775	17.374	19.2437	15.9865
Aifm2	0.906724	1.13538	0.955157	3.36064	3.58066	2.61214	1.39437	0.580542	0.516946	2.67593	3.53841	2.65967
Aifm3	0.0353269	0	0.00571951	0	0	0	0	0	0	0.0195323	0	0.0569929
Aig1	0.0706538	0.137789	0.12011	0.0838762	0.0910819	0.110291	0.760563	0.516038	0.3554	0.244154	0.113532	0.180478
Aim1	21.8556	22.2005	23.6788	0.492074	0.666036	0.4876	8.39788	8.41787	8.40037	0.0976617	0.113532	0.16148
Aim1l	3.11466	2.44162	2.63669	0.956189	1.74194	1.46861	0.538732	0.612795	0.387709	0.605503	0.76634	0.48444
Aim2	7.06538	7.03826	6.30289	3.55076	4.06453	3.73827	12.9613	10.6433	13.0529	0.820359	1.40023	1.32984
Aimp1	86.18	77.4594	80.502	79.839	70.3266	69.5817	66.5176	73.3419	73.6648	60.56	58.1756	59.9851
Aimp2	37.1286	36.4755	36.8165	32.1358	29.539	31.5489	35.9049	27.1887	30.209	26.2515	21.5427	21.8283
Aip	30.0161	26.9901	24.1306	45.9138	47.1918	47.2798	84.7394	84.1787	90.207	98.6579	85.9626	75.7531
Aipl1	0.217849	0.137789	0.177305	0.240445	0.313094	0.261214	0	0	0	0.107428	0.170298	0.0949882
Aire	0	0	0	0	0	0	0	0	0	0	0	0.0284965
Ajap1	0	0	0	0	0	0	0	0	0	0	0	0
Ajuba	0.0883173	0.110231	0.125829	1.50418	1.57685	1.55568	1.01408	0.967571	0.775419	0.322284	0.170298	0.170979
Ak1	0.335606	0.187393	0.474719	1.74462	1.6964	2.12454	6.17957	7.06327	4.23249	26.6421	24.6743	23.9465
Ak2	123.627	108.015	106.863	140.107	146.568	145.235	62.8415	68.0847	68.043	178.272	173.316	159.647
Ak3	34.8677	37.8864	39.7162	36.5365	33.2676	35.5658	8.74647	10.482	12.7944	17.9991	18.922	19.9475
Ak4	2.76728	1.46056	2.75108	0	0.0341557	0.179948	0	0.129009	0.0323091	0.429712	0.113532	0.237471
Ak5	0.0117756	0.0606271	0.0915121	0.0335505	0.113852	0.110291	0	0.129009	0	0.429712	0.18922	0.0949882
Ak6	160.873	147.274	151.006	127.279	125.596	133.765	69.6549	72.7936	81.7097	72.2404	74.7229	74.3568
Ak7	0.00588782	0.0110231	0.0629146	0	0.0170778	0	0.285211	0.0967571	0.161546	0	0.00946099	0.113986
Ak8	0.0353269	0.0606271	0.022878	0.31873	0.318787	0.568867	0.0633803	0.0645047	0.161546	0.566438	0.548738	0.674416
Ak9	0.0235513	0.0385809	0.0514755	0.0167752	0.0284631	0.0232191	0.190141	0.129009	0.0323091	0.0488309	0.037844	0.0189976
Akain1	0	0	0	0	0	0	0.158451	0.0322524	0	0	0.047305	0.00949882
Akap1	13.018	12.6104	11.7307	15.5451	14.408	14.5119	3.23239	2.06415	1.51853	6.29918	5.26977	6.4212
Akap10	13.2476	14.1151	13.498	13.3139	13.2809	13.2581	20.9155	23.254	22.6487	14.6297	17.6258	18.8837
Akap11	4.79269	5.9635	6.14847	6.98409	7.4801	6.91347	1.33099	1.77388	1.80931	3.59395	4.49397	4.52144
Akap12	0.0117756	0.0110231	0.0171585	0.0279587	0.0569262	0.0174143	0.0950704	0.0645047	0.129236	0.0683632	0.00946099	0.0189976
Akap13	9.07313	12.627	12.8632	19.4369	16.2809	14.5003	578.757	617.342	633.711	77.0453	84.7989	87.3227
Akap14	0	0.0661387	0.034317	0	0.0853892	0.0232191	0	0.0967571	0.0646182	0.0195323	0.018922	0.0569929
Akap17b	2.40812	2.97073	2.85403	4.05961	4.30362	4.15041	0.760563	1.22559	0.646182	4.66823	5.06163	5.02488
Akap2	16.4918	19.5164	18.3653	13.3699	15.2847	14.419	2.31338	1.4191	1.61546	7.08048	7.48364	7.60856
Akap3	0.0117756	0.00551156	0.0171585	0	0.0113852	0.0406333	0	0	0	0.0195323	0.00946099	0.0474941
Akap4	0	0	0	0	0	0	0	0	0	0	0	0
Akap5	1.01859	1.07475	1.25829	1.43149	1.04175	0.928762	0.982394	0.709552	0.516946	0.371115	0.132454	0.180478
Akap6	0	0	0	0	0	0	0	0	0	0	0	0
Akap7	0	0	0	0	0	0	0	0	0	0	0	0
Akap8	42.9811	43.0508	42.4444	37.3473	39.1424	39.7452	20.5669	22.0606	20.3224	21.2121	22.5645	22.7212
Akap8l	21.2433	18.7448	20.5273	26.0743	23.5504	22.5109	95.9894	104.046	103.938	72.4064	68.1854	62.1698
Akap9	10.2742	10.0751	9.6774	9.32703	6.89376	7.87706	8.46126	7.35354	7.23724	10.7037	9.59345	10.6102
Akip1	25.7062	22.1785	23.53	22.9653	21.3359	21.3499	40.1197	43.2182	41.5172	38.0881	38.7901	38.2518
Akirin1	24.5934	24.5595	25.6062	21.4332	25.4574	27.5784	37.8063	38.9286	43.2942	31.535	33.3784	36.295
Akirin2	24.0341	24.2508	24.0219	15.5618	18.575	18.79	111.169	125.365	131.757	40.5589	42.0163	44.5495
Akna	0.806631	0.716502	0.80645	0.00559175	0.00569262	0.00580476	4.72183	4.99912	5.10484	0.0390647	0	0
Aknad1	0.423923	0.507063	0.417524	0.134202	0.0796966	0.174143	0.538732	0.612795	0.581564	0.0781294	0.047305	0.0664918
Akp3	0	0	0	0	0	0	0	0	0	0	0	0
Akr1a1	206.816	184.494	185.615	305.365	292.538	300.048	169.732	158.391	178.863	348.018	338.789	328.403
Akr1b10	7.03594	7.73271	7.43536	10.546	13.9241	12.2655	8.6514	10.482	8.69115	24.5033	24.1161	26.7202
Akr1b3	78.9144	69.1314	73.4956	121.117	107.112	108.172	11.25	12.1591	14.0545	30.6463	30.2279	32.581
Akr1b7	0	0	0.022878	0	0	0.0174143	0	0	0.258473	0.234388	0.104071	0.0759906
Akr1b8	0	0	0	0.0782844	0.0227705	0	0.126761	0.129009	0.161546	0.517607	0.586582	0.170979
Akr1c12	0.0353269	0	0.0285975	0	0	0	0	0	0	0	0.018922	0
Akr1c13	1.10691	1.11885	1.05811	1.58246	1.20114	1.36412	0	0.354776	0.290782	0.361348	0.132454	0.389452
Akr1c14	0	0	0	0	0	0	0	0	0	0	0	0
Akr1c18	0	0	0	0	0	0	0	0	0	0	0	0
Akr1c19	0.0883173	0	0	0	0	0	0	0	0	0	0	0
Akr1c20	0	0.0165347	0.0629146	0	0.0569262	0	0.0633803	0	0	0	0.104071	0
Akr1c21	0	0	0	0	0	0	0	0	0	0	0	0
Akr1c6	0	0	0	0	0	0	0	0	0	0	0	0
Akr1cl	0.0588782	0.110231	0	0.134202	0.0284631	0.290238	0	0.322524	0.129236	0.0683632	0.028383	0.0189976
Akr1d1	0.0176635	0.0275578	0.00571951	0.0111835	0	0.00580476	0.0316901	0.0967571	0.129236	0.00976617	0	0
Akr1e1	1.75457	1.20703	1.52711	1.23018	1.12145	1.07969	0.950704	1.83838	1.64776	1.11334	0.851489	1.15886
Akr7a5	14.3133	15.256	13.5495	19.1797	17.835	19.3705	2.69366	2.61244	2.35856	2.21692	2.07196	2.26072
Akt1	101.712	87.6117	83.6077	110.135	109.651	110.256	24.1796	26.5114	25.4919	46.4382	39.9254	37.9668
Akt1s1	24.2225	20.8447	20.9219	29.4797	31.3948	35.5135	45	45.5726	49.1745	28.0094	25.7244	26.2452
Akt2	50.859	48.0883	47.2488	56.4375	52.5713	53.6767	195.465	204.641	205.68	92.1341	82.3769	76.7695
Akt3	0.32383	0.479505	0.434682	0.0167752	0.0341557	0.0116095	0.823943	1.06433	0.516946	0.00976617	0.028383	0.00949882
Aktip	5.9938	6.74063	6.58315	4.05961	3.10817	4.00529	4.24648	3.90254	4.6202	4.31665	3.60464	3.93251
Alad	80.039	71.7439	68.2451	70.9369	59.9262	63.5041	1604.69	1722.92	1748.08	156.767	145.794	146.491
Alas1	13.6539	15.1898	13.7611	14.8573	11.9488	11.9578	1.48944	1.51586	1.48622	7.72504	9.73536	8.56794
Alas2	46.0369	43.8058	47.0486	83.2779	75.7403	78.8984	10492.2	10988.5	10937.3	2469.47	2448.88	2558.15
Alb	0	0	0	0	0	0	0	0	0	0	0.028383	0
Alcam	0	0	0	0	0	0	0.0633803	0	0.0969273	0	0.028383	0.123485
Aldh16a1	28.6089	28.9522	27.0647	43.1571	29.1747	33.3019	18.6655	19.9965	17.4469	26.857	19.9532	21.6763
Aldh18a1	74.9814	74.5713	69.7665	80.6889	70.3266	71.4566	32.0387	30.4462	38.9325	89.087	82.6796	78.2703
Aldh1a1	34.2494	33.4882	33.8309	88.221	87.7232	89.1263	404.81	404.541	425.091	352.041	384.618	384.588
Aldh1a2	0	0.0275578	0.034317	0	0	0	0.221831	0.0645047	0.226164	0	0.00946099	0
Aldh1a3	0.382708	0.214951	0.411804	0.173344	0.278938	0.383114	0.633803	1.83838	0.7108	0.195323	0.28383	0.275466
Aldh1a7	0	0	0	0.0503257	0.0113852	0.0174143	0.0633803	0	0.0646182	0.107428	0.104071	0.0189976
Aldh1b1	0	0.0110231	0	0	0	0	0	0	0	0	0	0
Aldh1l1	0.0117756	0.1433	0	0	0	0	0	0	0	0.302751	0.047305	0.0569929
Aldh1l2	1.50139	1.93456	2.19057	1.57687	1.36054	1.18417	1.71127	1.45136	0.936964	0.820359	0.719035	0.626922
Aldh2	174.115	169.26	163.149	319.613	363.331	388.199	82.2042	85.888	82.1621	641.227	571.084	583.693
Aldh3a1	0	0	0	0	0	0	0	0	0	0	0	0
Aldh3a2	8.86117	8.91218	9.72316	10.0651	9.20496	9.78103	3.48591	2.22541	2.16471	10.733	12.2331	10.2682
Aldh3b1	0.0471026	0.0440924	0.045756	0	0.113852	0.104486	0.0633803	0	0.0646182	0.156259	0.170298	0.104487
Aldh3b2	0	0	0	0	0	0	0.253521	0.129009	0.161546	0	0	0
Aldh3b3	0	0	0	0	0	0	0	0	0	0	0.00946099	0
Aldh4a1	0.0471026	0.099208	0.0800731	12.6933	12.0057	11.1219	0.475352	0.290271	0.193855	31.3104	27.0301	28.468
Aldh5a1	0	0	0	0	0.00569262	0	0.0633803	0	0	0.12696	0.056766	0.0854894
Aldh6a1	2.29625	2.71169	2.7568	1.59365	2.05503	1.71241	3.48591	3.77353	3.68324	3.55489	3.68033	3.83752
Aldh7a1	8.27239	8.14057	7.8872	9.9589	10.4858	9.47918	6.17957	5.28939	5.91257	9.92243	10.4166	10.1637
Aldh8a1	0.0176635	0.0110231	0.011439	0	0.0170778	0.00580476	0.0633803	0.290271	0.161546	0.107428	0.151376	0.0569929
Aldh9a1	50.5587	49.9843	51.8416	63.3153	55.0078	53.9727	95.6091	102.014	94.9242	67.494	66.1796	63.0722
Aldoa	1281.72	1115.45	1299.89	671.748	627.56	654.992	549.792	606.022	490.808	642.946	594.983	602.159
Aldoart1	0.0117756	0	0	0	0	0.0116095	0	0	0	0	0	0
Aldoart2	0.0117756	0	0	0	0.0284631	0	0	0	0	0.0976617	0.018922	0
Aldob	0	0.0385809	0.0400365	0	0.0170778	0	0	0.0322524	0	0	0.028383	0.199475
Aldoc	15.5615	11.9215	15.7687	3.41656	3.15371	3.69183	5.16549	6.1602	5.36331	2.66617	2.02465	2.23222
Alg1	22.7741	21.0982	20.6417	20.0296	19.9526	18.7668	5.1338	4.54758	4.6202	8.26218	8.35406	7.69405
Alg10b	21.0254	28.1861	28.3687	20.1862	20.9602	20.3573	7.57394	10.7723	9.75735	9.65874	10.4544	11.3986
Alg11	9.79733	11.0286	12.4514	6.78838	8.02659	7.38946	4.40493	6.64399	6.94646	2.88102	3.55733	4.16998
Alg12	6.9594	7.31935	7.80712	6.19006	6.66605	6.95411	5.07042	4.32182	4.78175	8.03756	7.69179	10.1542
Alg13	10.5686	12.4782	11.5992	8.20868	7.90704	8.29501	7.98591	7.4503	8.59422	5.08818	5.23193	5.95576
Alg14	7.3951	8.43819	7.92723	5.24506	5.98294	4.42903	8.49295	9.35318	6.97877	3.50606	5.01433	3.47657
Alg2	11.9582	12.6215	12.3599	11.5637	11.4251	11.5457	3.10563	2.87046	2.81089	4.73659	4.76834	5.50932
Alg3	14.7137	14.771	13.6124	17.9775	19.019	18.3547	7.13028	8.15985	9.66042	10.2838	10.4166	10.3822
Alg5	26.5894	23.7934	25.2631	18.7659	19.0361	17.7103	4.27817	4.70884	4.23249	5.84017	5.76174	5.49982
Alg6	18.1934	20.6242	18.0736	12.2907	14.5845	13.9837	8.90493	10.0305	8.5296	6.37731	7.51203	7.57056
Alg8	25.9476	25.3311	24.7083	20.846	19.4175	20.3747	8.77816	10.0627	9.30502	4.71706	5.51576	6.07925
Alg9	25.6768	24.8626	23.4271	23.3399	22.9014	21.5415	14.6725	13.03	11.7928	9.85407	9.44207	11.4841
Alk	0	0	0	0	0	0	0	0	0	0	0	0
Alkbh1	22.3266	25.2319	22.7293	20.9579	22.9014	21.4312	12.1373	9.90147	10.9528	14.1317	16.5378	18.5512
Alkbh2	14.1131	13.8175	14.4246	7.69983	9.49528	8.48656	2.21831	3.41875	2.97244	18.7804	18.2029	16.7844
Alkbh3	20.8782	22.1179	21.105	20.4099	23.8691	24.8154	13.5	15.7392	14.636	23.9564	24.1728	25.3904
Alkbh4	13.5596	13.7679	13.6067	18.3297	17.5162	18.2212	8.93662	10.4175	9.75735	14.1121	14.3429	13.7733
Alkbh5	25.8358	27.3924	26.7902	23.7146	21.7629	22.1858	49.595	47.3787	52.6315	34.6992	33.8798	33.3694
Alkbh6	8.0251	7.33588	7.89292	10.3335	11.926	12.0507	1.52113	1.96739	0.969273	7.55902	7.58772	6.91514
Alkbh7	6.99473	5.34621	4.89018	7.91791	6.64328	7.314	8.68309	6.32146	9.53119	17.2178	16.4621	13.5073
Alkbh8	21.832	26.6759	26.3612	22.0818	19.9925	21.1758	21.676	22.6734	21.8733	12.7253	14.5699	15.7395
Allc	0.123644	0.0275578	0.0743536	0.12861	0	0.0290238	0.919014	0.258019	0.323091	0.380881	0.520355	0.579428
Alms1	2.36102	3.02033	2.97986	1.85646	1.78748	1.66016	4.37324	3.48325	4.39404	1.2989	1.17316	1.02587
Alox12	0.0117756	0.00551156	0.0400365	0.0726927	0.0569262	0.0406333	0.126761	0.258019	0.0646182	2.32435	2.04357	1.79528
Alox12b	0	0	0	0	0	0	0	0	0	0	0	0
Alox12e	0	0	0	0	0	0	0	0	0	0	0	0
Alox15	0	0	0	0	0	0	0	0	0	0.0292985	0.00946099	0
Alox5	188.428	175.797	174.857	1.44267	0.97913	0.702376	24.7183	22.8992	25.1365	0.683632	0.842028	1.05437
Alox5ap	167.214	124.666	143.863	103.028	115.247	124.094	19.2993	11.8689	16.5746	26.5347	27.2666	29.6743
Alox8	0.264952	0.203928	0.183024	0.150977	0.0910819	0.1219	0.475352	0.419281	0.420018	0.20509	0.368979	0.275466
Aloxe3	0.0412147	0.0771618	0.034317	0.246037	0.165086	0.272824	0	0	0	0.058597	0.0851489	0.0854894
Alpi	0	0	0	0.044734	0	0	0	0	0	0	0	0
Alpk1	0.588782	0.617294	0.549072	2.1025	2.07211	2.50185	0.316901	0.0967571	0.0646182	1.88487	2.57339	2.65017
Alpk2	3.51503	3.21875	3.94646	1.29169	2.24858	2.32771	26.7782	31.8331	20.6132	5.11747	4.11553	6.07925
Alpk3	0.0529904	0.0110231	0.0171585	0	0.0170778	0.0928762	0	0.0322524	0.0646182	0.0878956	0.0662269	0.0949882
Alpl	0	0	0	0	0	0.0696572	1.2993	1.19334	0.969273	0.117194	0	0.0379953
Alppl2	0	0.0110231	0	0	0	0	0	0	0	0	0	0
Als2	8.31949	9.20981	8.84235	10.9878	9.54082	9.85068	5.29225	5.51515	5.94488	5.62532	6.0645	6.32622
Als2cl	0.00588782	0.0220462	0.011439	0.0111835	0.0113852	0.00580476	0	0	0.0323091	0.0195323	0	0.00949882
Als2cr11	0	0	0.00571951	0	0	0	0	0	0	0	0	0
Als2cr12	0	0.0165347	0.034317	0	0	0	0.380282	0.451533	0.452328	0.0195323	0	0.0189976
Alx1	0	0	0	0	0	0	0	0	0	0	0	0
Alx3	0	0	0	0	0	0	0	0	0	0	0	0
Alx4	0.00588782	0.0220462	0.022878	0.0111835	0.0170778	0.00580476	0.0950704	0	0	0.0195323	0.037844	0.0379953
Alyref	147.961	119.761	110.552	110.622	120.655	132.645	88.2887	84.2432	85.6838	102.125	96.7292	76.8265
Alyref2	4.32166	3.87462	3.84351	5.25065	4.90704	5.04434	0.316901	0.290271	0.549255	1.42586	1.29616	1.78578
Amacr	0.0412147	0.049604	0.0571951	0.0559175	0.13093	0.1219	0	0	0	0.058597	0.037844	0.00949882
Ambn	0	0	0	0	0	0	0	0	0	0	0	0
Ambp	0	0	0	0	0	0	0	0	0	0	0	0
Ambra1	10.0741	10.5381	10.5125	12.8219	11.7211	11.6734	21.8979	24.415	25.3627	25.9878	23.5106	22.8162
Amd1	82.9064	85.5393	88.5837	83.9377	89.1691	92.0578	73.9964	76.0833	75.7972	106.832	127.061	127.113
Amd2	2.02541	1.907	2.28208	1.64957	2.47629	2.80951	4.5	3.99929	3.23091	4.84402	4.37098	4.8444
Amdhd1	0	0	0	0	0	0	0	0	0	0	0	0
Amdhd2	22.7859	18.4858	19.9611	35.5915	29.8008	31.0613	13.5634	13.2235	16.0253	37.6584	32.3377	33.9203
Amelx	0	0	0	0	0	0	0	0	0	0	0.037844	0.0854894
Amer1	1.91943	2.36997	2.40219	2.44918	2.44213	2.13035	0.697183	0.419281	0.581564	0.869189	1.26777	1.34883
Amer2	0	0	0	0	0	0	0	0	0	0	0	0
Amer3	0	0	0	0	0	0	0	0	0	0	0	0
Amfr	62.2872	62.2751	59.8718	55.5428	60.9224	61.6002	122.768	140.911	152.144	117.809	123.031	112.59
Amh	0.412147	0.385809	0.520475	0.397014	0.438331	0.644329	0.570422	0.322524	0.161546	0.468776	0.0756879	0.218473
Amhr2	0.0353269	0.0661387	0.0857926	0.57595	0.574954	0.615305	0.0950704	0.258019	0.0646182	0.302751	0.425745	0.313461
Amica1	0	0	0	0	0	0	0	0	0	0	0	0
Amigo1	0.765417	0.518086	0.468999	0.665418	0.449717	0.446967	0.0633803	0.419281	0.161546	0.0292985	0.056766	0.0759906
Amigo2	0	0	0	0	0	0	0	0	0	0	0	0
Amigo3	3.39727	3.71479	3.47746	5.40722	3.90513	3.64539	40.7218	34.5745	32.7614	6.50427	5.61037	6.22173
Ammecr1	11.4812	14.0655	13.2464	5.6253	7.87858	6.90767	24.2429	27.6725	25.4919	3.66231	4.59804	4.95839
Ammecr1l	11.181	12.2632	11.6792	12.8331	12.2391	11.7895	20.6303	22.7379	22.0025	15.0497	17.219	16.072
Amn	0.123644	0.121254	0.125829	0	0.0796966	0.0348286	0	0	0.0646182	0.058597	0.0756879	0
Amn1	3.26774	3.54944	4.35254	1.96829	2.90893	3.47125	34.0669	33.736	35.5077	11.4167	16.2161	13.3553
Amot	0.00588782	0.0440924	0.022878	0.0391422	0.10816	0.0696572	0.158451	0.258019	0.193855	0.283219	0.0851489	0.16148
Amotl1	19.8655	19.4613	19.6923	23.8041	22.6908	22.0175	13.7535	11.2238	11.502	21.3391	19.4707	21.1254
Amotl2	0	0	0	0	0	0.0174143	0	0	0	0	0	0
Ampd1	0.0588782	0.137789	0.0285975	0	0	0	0	0.0645047	0	0.117194	0.037844	0
Ampd2	52.6371	50.4307	61.1758	39.5616	32.2031	33.8302	13.7852	15.0296	10.0481	30.949	32.139	31.1276
Ampd3	15.8559	16.0276	19.3033	24.2905	23.5048	22.8417	97.669	103.788	102.711	54.5538	51.4205	54.8367
Amph	0.0176635	0.0606271	0.0571951	0.178936	0.159393	0.261214	0.380282	0.516038	1.03389	0.966851	0.728496	1.02587
Amt	0.335606	0.308647	0.46328	0.889088	0.967745	0.638524	1.45775	1.25784	1.00158	0.312518	0.690652	0.474941
Amtn	0	0	0	0	0	0	0	0	0	0	0	0
Amy1	0.276728	0.0771618	0.326012	0.0950597	0.0796966	0.162533	0.570422	1.22559	2.74627	0.800826	1.44753	1.42482
Amy2a1	0	0	0	0	0	0	0	0	0	0	0	0
Amy2a2	0.0176635	0	0.011439	0.00559175	0	0.0290238	0.0316901	0.0322524	0	0.00976617	0.018922	0.0189976
Amy2a3	0.0176635	0	0.011439	0.00559175	0	0.0290238	0.0316901	0.0322524	0	0.00976617	0.018922	0.0189976
Amy2a4	0.0176635	0	0.011439	0.00559175	0	0.0290238	0.0316901	0.0322524	0	0.00976617	0.018922	0.0189976
Amy2a5	0.0294391	0.0275578	0.045756	0.00559175	0.0284631	0.0290238	0.0633803	0.0322524	0.258473	0.00976617	0.028383	0.0569929
Amz1	0.300279	0.259043	0.263097	0.218078	0.449717	0.400529	0.190141	0.322524	0.129236	0.214856	0.208142	0.246969
Amz2	34.7676	36.1393	38.0519	28.7416	31.816	31.7637	169.922	163.584	172.014	50.0712	57.6553	57.3064
Anapc1	54.9922	64.9316	63.5952	57.7851	53.1121	51.6682	60.5915	51.1522	54.6993	54.9543	56.8606	52.7945
Anapc10	12.9179	12.1144	11.4905	7.89555	8.8634	9.12509	6.36972	10.9658	7.75419	8.18405	11.4194	8.96689
Anapc11	60.2795	54.399	51.1438	46.6519	54.8768	55.4993	29.5986	25.7051	24.6518	57.6009	49.7554	48.121
Anapc13	48.2683	35.6102	37.6973	38.2308	53.2032	52.7247	77.4507	92.9191	65.4583	61.7808	50.9947	46.1073
Anapc15	37.6644	32.4079	33.3504	45.8915	44.8009	45.2249	35.6197	29.6077	34.28	51.1454	45.4128	43.3431
Anapc15-ps	0	0.0551156	0	0	0	0	0	0	0	0.0878956	0	0
Anapc16	50.1701	44.7042	46.7169	33.7518	37.577	37.9225	47.6936	49.6041	61.6781	41.0277	45.0249	45.2904
Anapc2	35.2033	33.0528	30.4506	36.8888	37.5599	38.3405	32.7676	36.3162	32.6968	62.6988	57.2674	51.7116
Anapc4	34.0022	33.3835	34.3571	29.2616	26.4194	28.2866	27.1267	24.8988	30.209	34.1816	40.1146	36.9979
Anapc5	135.861	133.005	131.125	142.925	125.938	127.316	283.722	295.69	309.812	86.04	80.2387	82.3548
Anapc7	21.9792	21.3242	21.3109	19.4761	18.8483	17.4259	25.8591	25.5761	25.7827	19.923	18.7138	18.5702
Ang	0.0588782	0.0551156	0.137268	0.067101	0.222012	0.278629	0.126761	0	0	0.0390647	0	0.0854894
Ang2	0	0	0	0	0	0	0	0	0	0	0	0
Ang4	0	0	0	0	0	0	0	0	0	0	0	0
Ang5	0	0	0	0	0	0	0	0	0	0	0	0
Ang6	0	0	0	0	0	0	0.253521	0	0	0	0	0
Angel1	2.31391	2.40855	2.14481	3.90863	2.91462	2.71663	0.507042	1.12883	1.71238	0.703164	0.444667	0.398951
Angel2	22.7917	24.306	23.3985	22.792	21.3644	21.1177	10.8697	11.7721	11.2759	15.5868	16.8406	17.9813
Angpt1	0.51224	0.490528	0.623426	1.37557	1.5427	1.60792	1.55282	1.38685	1.58315	0.058597	0.132454	0.123485
Angpt2	0.206074	0.275578	0.188744	0.0503257	0.0170778	0.0232191	1.10915	0.774057	0.646182	0.224622	0.104071	0.0854894
Angpt4	0	0	0.00571951	0	0	0	0.0316901	0	0.0323091	0.0292985	0.0662269	0
Angptl1	0.117756	0.0385809	0.11439	0.0111835	0.0284631	0.00580476	0.190141	0	0	0.0683632	0.047305	0.113986
Angptl2	0.0588782	0.0606271	0.0915121	0.044734	0.00569262	0.0174143	0.0316901	0	0	0.0488309	0	0
Angptl3	0.0353269	0	0.022878	0	0	0	0	0	0	0	0	0
Angptl4	1.63681	1.97314	1.80164	7.46498	5.39091	5.94988	0.190141	0.354776	0.129236	3.02751	3.4438	2.24172
Angptl6	2.9498	3.29591	3.0485	2.17519	2.25428	1.98523	3.73943	3.35425	3.61862	1.14264	1.04071	1.35833
Angptl7	0.0588782	0.099208	0.11439	0.139794	0.0683114	0.0870715	0.221831	0.0967571	0.129236	0.146493	0.0946099	0.16148
Angptl8	0.0529904	0	0	0	0.0683114	0	0	0	0	0	0	0
Ank	50.7766	45.9664	51.6357	99.2032	89.7783	92.3364	169.13	169.583	179.316	171.181	167.412	172.66
Ank1	42.4983	41.8272	41.5751	9.66254	7.44594	7.76097	992.059	963.12	984.911	60.2182	54.8548	52.7375
Ank2	0.111869	0.187393	0.257378	0.156569	0.199242	0.13351	1.74296	1.4191	1.35698	0.800826	0.643347	0.550932
Ank3	0	0	0.011439	0.150977	0	0	0	0	0	0	0	0
Ankar	0.0117756	0.00551156	0	0	0	0	0.0633803	0	0.0646182	0	0.00946099	0.0474941
Ankdd1a	0.0824295	0.0165347	0	0.106243	0.0626188	0.139314	1.14084	1.32235	1.777	1.50399	0.624425	0.826398
Ankdd1b	0.830183	0.837756	0.766414	0.620684	0.785581	0.684962	0.443662	0.645047	0.904655	0.6641	0.387901	0.48444
Ankef1	0	0	0	0	0	0	0	0	0	0	0	0
Ankfy1	17.1218	20.1998	20.9791	20.3092	18.0797	17.4723	53.2711	51.0555	54.2147	24.6303	25.8001	25.6278
Ankhd1	31.0524	33.8024	36.1816	30.9	32.1576	30.5273	82.2359	77.8572	88.1716	51.9072	54.3534	56.632
Ankib1	11.5225	14.9418	14.579	14.9915	13.9071	12.8169	18	20.3512	23.0364	20.841	24.3053	25.8083
Ankk1	0	0	0	0.0391422	0.00569262	0	0.221831	0	0.807728	0.273453	0.501433	0.351456
Ankle1	13.6774	12.4837	11.9995	14.7902	13.2183	12.3583	34.6056	31.8976	29.8213	15.3817	14.3618	11.8545
Ankle2	13.9247	17.4937	16.3521	13.3643	13.9071	13.2813	21.3275	33.2199	29.3044	17.96	18.7233	20.242
Ankmy1	0.0353269	0.0275578	0.0285975	0.0782844	0	0.0232191	0.158451	0.258019	0.0646182	0.117194	0.179759	0.16148
Ankmy2	7.91323	8.02482	8.30472	11.2562	11.5048	11.6444	2.44014	1.67712	1.97086	9.1802	10.4355	9.40383
Ankra2	20.2482	20.1778	21.6083	16.9094	15.3074	15.9109	12.5493	14.0943	11.8574	14.5321	17.5974	20.1375
Ankrd1	0	0	0	0	0	0	0	0	0	0	0	0
Ankrd10	34.114	39.1927	36.519	30.8217	32.5333	31.5373	15.2113	15.5779	15.5084	8.81885	8.49597	9.32784
Ankrd11	27.8965	30.4844	28.8492	30.3017	28.2126	26.5278	100.838	99.6598	98.3166	41.7699	41.3162	42.5167
Ankrd12	9.23799	11.9215	11.725	10.6075	11.7666	10.5937	25.257	22.5121	27.8181	24.8256	30.8618	30.4722
Ankrd13a	125.952	118.427	119.395	137.82	128.368	124.123	57.8345	61.4085	58.7057	74.2327	75.4609	71.6876
Ankrd13b	6.0409	5.75406	5.47357	6.7716	6.21634	6.50134	0.380282	0.161262	0.3554	0.107428	0.113532	0.132984
Ankrd13c	22.8801	23.4517	23.6845	23.6587	25.1727	25.0708	50.8627	51.0877	53.1808	34.2304	40.4268	36.7794
Ankrd13d	0.51224	0.336205	0.291695	0.620684	0.671729	0.888129	0.221831	0.387028	0.452328	0.322284	0.236525	0.313461
Ankrd16	22.1794	20.8171	19.6007	21.4555	20.8919	20.6998	10.6479	10.4175	11.3082	15.8407	17.3136	14.7802
Ankrd17	29.9749	34.596	35.3122	27.5505	28.8616	26.8935	48.7077	46.5724	46.0728	36.3009	39.5943	37.8243
Ankrd2	0	0	0	0	0	0	0	0	0	0	0	0.0569929
Ankrd22	0	0	0.0171585	0	0	0	0.190141	0	0.0646182	0.0292985	0.056766	0
Ankrd23	5.84072	6.47608	5.55936	4.73062	4.7818	5.3578	1.90141	1.12883	0.420018	2.27552	1.96789	2.18473
Ankrd24	4.49241	4.21083	3.09425	4.99343	5.21444	4.76571	4.8169	3.41875	4.32942	12.0808	11.7789	10.5437
Ankrd26	8.68453	11.205	10.7184	7.55445	5.90894	5.34038	7.25704	6.45047	6.23566	2.93962	2.98967	3.1916
Ankrd27	82.5178	89.7281	89.0985	73.6042	66.7972	64.2529	23.6725	22.8992	22.0025	33.6835	33.9082	31.5456
Ankrd28	21.1549	23.7548	23.2383	18.2179	19.5598	19.5911	101.599	105.691	110.206	32.326	36.6803	36.7034
Ankrd29	0	0	0	0.0279587	0.0284631	0.0232191	0	0	0	0.0488309	0.00946099	0.0949882
Ankrd31	0.00588782	0.00551156	0.0857926	0	0.00569262	0	0.221831	0.225767	0.323091	0.146493	0.0662269	0.0949882
Ankrd33	0	0	0	0	0	0	0	0	0	0	0	0
Ankrd33b	3.33839	3.87462	3.64904	13.9067	14.6528	14.4481	1.77465	1.54811	1.00158	12.4128	11.7411	13.6308
Ankrd34a	0.00588782	0.0881849	0.0571951	0.0559175	0.0569262	0.0174143	0.0950704	0.0322524	0.0323091	0.0976617	0.056766	0.0664918
Ankrd34b	0	0	0	0.00559175	0	0.0116095	0	0	0	0	0	0.00949882
Ankrd34c	0	0	0	0	0	0	0	0	0	0	0	0
Ankrd35	0.37682	0.435413	0.394646	0.0894679	0.0796966	0.1219	0.221831	0.290271	0.290782	1.00592	0.851489	1.21585
Ankrd36	18.3935	17.433	19.8066	16.2888	14.0835	14.4364	140.07	150.231	152.273	14.7665	16.2729	15.939
Ankrd37	9.44406	8.96179	11.582	0.844354	0.910819	0.795253	1.2993	1.87064	0.420018	0.175791	0.359518	0.360955
Ankrd39	7.7837	8.6311	9.38571	8.41558	8.37384	8.55042	0.950704	1.22559	2.06778	5.1956	3.02752	3.91351
Ankrd40	8.24884	9.3476	8.48203	17.0269	16.0759	14.2797	20.662	29.0916	23.1656	25.0893	31.6092	28.7339
Ankrd42	0.0765417	0.110231	0.0171585	0.0615092	0.0683114	0.0638524	2.12324	1.58037	1.74469	0.478542	0.416284	0.389452
Ankrd44	2.47288	2.82743	2.45939	7.10711	6.10818	5.49711	29.7887	28.4466	27.6566	37.1603	42.4042	41.8233
Ankrd45	0.0353269	0	0.011439	0.0503257	0.0113852	0	0	0	0	0.0390647	0.00946099	0.16148
Ankrd46	11.0632	11.1609	11.7936	8.1304	7.66795	7.71453	3.04225	3.32199	4.78175	7.17814	6.15911	6.4592
Ankrd49	22.1618	24.587	22.552	25.0622	25.4118	26.6439	14.8944	17.9646	13.8283	12.237	13.5954	12.5289
Ankrd50	4.10381	4.93284	4.35254	2.02421	2.25428	1.86333	1.86972	1.70938	1.71238	1.80674	2.0625	1.81428
Ankrd52	29.1506	33.5323	31.7032	39.3883	38.2772	35.2872	12.9613	12.9654	13.0206	21.4075	21.1264	20.7739
Ankrd53	0.418035	0.341716	0.360329	0.0615092	0.267553	0.110291	0	0.0645047	0.0969273	0.058597	0.056766	0.104487
Ankrd54	16.6331	15.3387	18.1995	14.0744	14.5219	15.3362	24.2746	30.3817	31.5337	13.5066	11.7127	12.263
Ankrd55	0	0	0	0	0	0	0	0	0.0323091	0	0	0
Ankrd6	1.64859	1.51568	1.83024	1.41471	1.78179	2.3161	2.66197	2.32217	1.97086	0.761761	1.10694	1.17785
Ankrd60	0	0	0	0	0	0	0	0	0	0	0	0
Ankrd61	0.747753	0.683433	0.680621	0.989739	0.819737	0.534038	115.859	85.372	89.6255	11.6706	9.57452	10.8951
Ankrd63	0.00588782	0.00551156	0.00571951	0	0	0	0	0	0	0	0.018922	0.00949882
Ankrd65	0	0.049604	0	0.0279587	0	0	0.316901	0.225767	0.613873	0.468776	0.170298	0.341958
Ankrd66	0	0	0	0	0	0	0	0	0	0	0	0
Ankrd7	0	0.0165347	0.0171585	0	0.0170778	0	0.475352	0.0645047	0.452328	0.175791	0.113532	0.170979
Ankrd9	21.9851	18.4196	20.1098	14.9859	17.0038	16.1779	25.7958	31.317	24.1349	14.5028	12.8953	15.3026
Anks1	8.18996	7.87601	8.60786	6.46965	7.019	6.4607	3.58098	2.90271	2.94013	4.83426	4.54128	4.16048
Anks1b	0.0117756	0.0110231	0.011439	0	0.00569262	0	0.380282	0.0322524	0.0323091	0.00976617	0.018922	0.00949882
Anks3	6.51782	5.48951	5.89109	7.10152	6.33588	5.89764	8.61971	8.35336	8.36806	7.41253	6.56593	6.12674
Anks4b	0.00588782	0	0.011439	0.0111835	0.0170778	0	0	0.0322524	0	0.00976617	0.00946099	0
Anks6	0	0	0	0	0	0	0	0	0	0	0	0
Ankub1	0.0117756	0	0.00571951	0	0.0113852	0.0174143	0.0316901	0.0322524	0.0646182	0	0	0.0474941
Ankzf1	12.4763	11.0672	12.1997	14.2086	12.4839	11.7895	39.2324	42.5409	40.9033	21.0656	21.1642	18.7697
Anln	13.5655	16.7	15.8545	12.3857	10.6053	10.9362	33.1162	35.0261	36.3477	6.35778	6.54701	7.41858
Ano1	0.582894	0.683433	0.617707	0.369055	0.0683114	0.098681	1.67958	2.0319	1.74469	0.0488309	0.0662269	0.0949882
Ano10	1.20112	1.19601	0.943718	1.2861	1.41746	1.16676	9.57042	7.09552	5.6864	2.67593	2.51662	2.22272
Ano2	0	0	0	0	0	0	0	0	0	0	0	0
Ano3	0.871397	0.777129	0.69778	3.08664	3.47819	3.60476	1.07746	0.967571	0.807728	2.06066	2.668	2.98263
Ano4	0.153083	0.270066	0.280256	0.134202	0.165086	0.098681	1.55282	0.999823	0.936964	0.351582	0.245986	0.465442
Ano5	0	0	0	0	0	0	0	0	0	0	0	0
Ano6	19.0648	21.2691	20.8934	14.7846	14.0835	13.8444	12.4225	12.0301	11.8574	9.91267	9.85835	11.3131
Ano7	0	0.00551156	0.00571951	0	0.0170778	0	0	0	0	0.136726	0	0.00949882
Ano8	2.51999	1.91251	1.99039	4.07079	3.75713	3.72666	0.411972	0.290271	0.646182	0.927786	0.681191	0.702913
Ano9	0	0	0	0	0.0967745	0.0290238	0.126761	0.516038	0.323091	0.166025	0.331135	0.427447
Anp32a	103.673	96.6892	98.1181	147.242	133.315	140.011	16.0352	24.5118	19.2885	111.979	117.837	123.114
Anp32b	318.184	279.138	255.65	242.05	240.502	247.625	440.873	465.595	451.067	176.485	186.599	171.691
Anp32e	167.085	159.323	158.076	144.569	168.388	157.228	190.553	191.482	194.404	118.6	122.444	112.998
Anpep	2.61419	2.02274	2.37931	5.2842	6.13095	4.64962	0.411972	0.258019	0.226164	2.14856	1.68406	1.5768
Antxr1	0.0117756	0.0220462	0.00571951	0	0.0284631	0.00580476	0.0950704	0.0645047	0.0646182	0.0195323	0.00946099	0.0189976
Antxr2	1.04214	1.06373	1.10386	1.87883	1.28653	1.26544	0.0316901	0.0322524	0.0646182	0.517607	0.331135	0.379953
Antxrl	0	0	0	0	0	0	0	0.0322524	0.0323091	0	0.037844	0
Anxa1	0.0471026	0	0	0	0	0.0696572	0	0	0	0.058597	0	0
Anxa10	0	0	0	0	0	0	0	0	0	0	0	0
Anxa11	47.6325	44.9688	47.9237	67.8111	61.0248	60.8397	59.7042	65.1498	63.1966	88.9991	86.6438	86.3728
Anxa13	0	0	0	0	0	0	0	0	0	0	0	0
Anxa2	29.8748	22.7572	34.2713	6.27394	6.62051	6.04856	2.37676	1.90289	1.64776	5.67415	4.93864	5.36683
Anxa3	0	0	0	0	0	0.0580476	0	0	0	0.0488309	0	0.246969
Anxa4	2.21382	2.03376	2.01327	11.6308	9.64329	8.79422	0.507042	1.22559	0.840037	18.546	19.4045	18.5037
Anxa5	14.2485	14.1537	14.436	209.847	208.133	209.755	6.52817	4.51533	6.17104	230.198	229.391	216.155
Anxa6	0.259064	0.132277	0.194463	3.91422	3.3131	3.31452	0.253521	0.161262	0.3554	1.30867	0.983943	1.01637
Anxa7	39.2188	38.4321	39.5103	36.9223	33.4783	33.5341	166.849	165.035	176.246	123.024	130.505	135.805
Anxa8	0	0	0	0	0	0	0.158451	0.225767	0.258473	0.058597	0	0
Anxa9	9.75612	8.98935	8.64789	7.25809	6.30742	6.32719	2.37676	1.80613	1.35698	1.963	1.5043	2.07074
Aoah	0	0	0	0	0	0	0	0	0	0	0	0
Aoc1	0	0	0	0	0	0	0	0	0	0	0	0
Aoc2	7.72482	7.87601	7.88148	9.51715	8.31122	7.45912	44.3345	45.8951	44.8127	15.2059	14.7686	14.6567
Aoc3	0.141308	0.220462	0.177305	0.234853	0.244783	0.168338	4.56338	4.67659	4.65251	1.02545	0.747418	0.579428
Aox1	0.0235513	0.0385809	0.0285975	0.0335505	0.0284631	0.0348286	0	0.0322524	0.0323091	0.0781294	0.160837	0.123485
Aox2	0	0	0	0	0	0	0	0.0322524	0	0.00976617	0	0
Aox3	0	0	0	0	0	0	0	0	0	0	0.00946099	0
Aox4	0	0	0	0	0	0	0	0	0	0	0	0
Ap1ar	21.0136	21.71	20.4186	21.8749	22.5541	23.8402	21.3908	18.8999	19.3208	17.8916	18.922	22.7592
Ap1b1	61.828	60.7318	64.3673	74.7337	65.1975	65.1527	155.852	161.036	160.77	151.376	138.641	143.233
Ap1g1	27.5256	28.9246	27.671	26.941	24.9678	22.9811	33.1162	32.9297	32.1153	27.1304	30.6725	30.3677
Ap1g2	30.9994	30.6277	30.485	47.2447	44.6643	48.8239	15.6232	15.7069	12.4067	22.5013	21.9211	21.6003
Ap1m1	57.1413	54.4597	53.1914	53.0992	50.6017	49.7468	37.2042	40.1864	43.4881	41.3207	37.4561	33.5593
Ap1m2	0	0.0385809	0.0171585	0	0.0113852	0	0.0633803	0	0	0	0.018922	0
Ap1s1	153.666	121.497	119.766	149.792	158.249	162.046	145.933	160.455	159.316	182.803	174.148	135.14
Ap1s2	6.55314	7.2973	7.3896	2.07454	2.40228	2.85014	39.8979	46.3144	45.4912	2.40248	3.0559	3.51456
Ap1s3	8.86706	10.5546	10.1292	9.06981	12.5921	12.3583	7.0669	6.48272	6.00949	4.45337	5.06163	4.53094
Ap2a1	92.7508	89.6124	89.2071	142.729	133.367	127.647	283.025	321.588	318.632	120.993	105.395	108.752
Ap2a2	19.053	19.5495	18.9373	25.1405	23.3454	23.5267	80.4612	81.6952	81.0312	54.173	54.2683	56.746
Ap2b1	36.3573	39.1431	39.7334	45.9977	42.7515	39.989	156.074	161.326	177.797	99.8591	108.13	100.393
Ap2m1	176.829	158.689	162.045	224.285	212.921	217.76	791.112	755.673	798.261	622.935	597.727	564.23
Ap2s1	112.41	101.424	103.277	103.403	105.194	107.893	156.739	169.615	168.266	111.842	107.098	112.969
Ap3b1	33.9786	32.0883	33.9624	45.5783	39.9963	39.1067	111.866	113.206	125.262	109.401	109.36	105.142
Ap3b2	0.0235513	0.0220462	0.0571951	0	0.0227705	0	0	0.0967571	0.193855	0	0.056766	0
Ap3d1	25.8829	26.7035	25.0457	34.1432	32.243	29.8945	46.7429	46.5402	50.3699	49.827	49.6134	51.4741
Ap3m1	33.9845	43.7066	45.3843	45.0247	33.5466	35.3568	107.81	119.979	122.387	28.3512	32.5364	32.9989
Ap3m2	2.19616	2.16604	2.5795	4.23295	3.07401	3.2913	0.475352	0.322524	0.516946	3.11541	2.55447	2.05175
Ap3s1	55.7518	51.4504	52.1619	39.4777	52.1614	54.2745	66.4225	73.0838	77.865	74.6526	88.9617	92.851
Ap3s2	10.5039	9.98694	10.3237	14.7343	12.7685	10.8085	5.00704	8.22435	8.33575	7.57855	8.28783	9.15686
Ap4b1	21.5612	19.533	22.2146	21.97	19.5655	19.7014	116.176	122.656	123.13	34.9922	38.1656	38.6032
Ap4e1	9.24976	12.0979	11.4562	7.73898	8.14613	7.88867	9.6338	8.2566	7.23724	9.60991	10.6909	11.6361
Ap4m1	10.4509	11.0452	11.2102	19.5096	18.5409	12.9562	10.0141	6.96651	9.59581	13.5945	12.1479	11.8545
Ap4s1	8.07809	7.44611	7.55547	6.93377	7.22962	7.98736	15.4648	14.4491	14.7006	12.237	12.4317	15.6256
Ap5b1	4.0626	3.65967	3.56897	7.80608	6.76283	6.38524	1.42606	1.54811	1.93855	5.06864	4.14391	4.0275
Ap5m1	11.8227	13.3435	13.3722	9.09218	9.74576	9.11348	10.0458	9.15967	10.3389	10.3717	12.1101	12.5764
Ap5s1	3.87419	2.83845	3.0485	5.22828	4.73056	4.82956	135.095	145.49	144.874	42.1508	37.1533	35.0032
Ap5z1	11.7109	12.7041	12.8346	20.4993	15.3302	16.7177	6.33803	6.38597	5.39562	15.4696	13.4441	13.1654
Apaf1	22.3384	24.7414	24.0448	23.8264	23.9318	22.9985	54.8239	51.6683	54.667	44.4752	49.7743	49.8498
Apba1	0	0.00551156	0	0	0.00569262	0	0	0	0	0	0	0.00949882
Apba2	0	0.00551156	0	0	0.00569262	0	0.0316901	0	0	0	0	0
Apba3	16.2151	14.4072	14.1901	19.4649	18.2733	18.4591	5.16549	4.90236	5.91257	19.7277	17.0676	16.6609
Apbb1	0.105981	0.170858	0.388926	0.307546	0.136623	0.493405	0	0.161262	0.0969273	0.33205	0.435206	0.683915
Apbb1ip	59.5317	57.0556	57.5897	51.103	55.9641	57.0724	7.57394	8.57913	8.75577	11.612	12.0438	12.5574
Apbb2	0.0294391	0.0220462	0.0629146	0.067101	0.0227705	0.0406333	0.221831	0.258019	0.420018	0.244154	0.113532	0.0759906
Apc	4.91044	6.45954	5.44497	4.81449	4.80457	3.97626	4.34155	2.80596	2.81089	5.46906	5.64821	4.76841
Apc2	0.117756	0.0716502	0.034317	0.044734	0.0796966	0.116095	0.158451	0.0967571	0.129236	0.654334	0.208142	0.199475
Apcdd1	0	0	0	0	0	0	0	0	0	0	0	0
Apcs	0	0	0	0	0	0	0	0	0	0	0	0
Apeh	52.172	49.2402	46.4481	51.5112	49.9982	50.1532	459.792	456.016	454.654	96.8414	96.3791	94.8647
Apela	0	0	0	0	0	0	0	0	0	0	0	0
Apex1	80.1921	74.1635	70.5787	98.0289	94.9528	97.1195	19.4894	18.1903	15.7022	15.8798	16.1499	14.8182
Apex2	5.88193	5.46746	6.0398	6.98409	5.68123	5.88023	26.8415	27.092	29.1751	12.53	11.2397	10.9806
Aph1a	66.1143	61.9499	56.5659	62.6891	62.8579	62.7263	22.0563	23.5442	23.2302	37.2677	33.104	31.1276
Aph1b	0.0588782	0.0661387	0.0629146	0.0615092	0.210627	0.179948	0.0633803	0.129009	0.0969273	0.224622	0.454128	0.151981
Aph1c	0.0353269	0	0.034317	0.0167752	0.0626188	0.0580476	0.253521	0.419281	0.290782	0.146493	0.132454	0.123485
Api5	84.0957	90.4997	90.677	75.1698	71.8124	74.0572	63.5704	66.4721	71.3062	86.0302	101.592	101.922
Apip	27.2488	23.1706	24.3708	29.2392	24.0001	27.5436	54.8873	58.538	57.7041	32.1014	31.1456	30.9472
Apitd1	10.8925	10.1578	9.39715	12.4584	10.6167	13.676	6.68662	5.03137	7.108	6.50427	4.63589	5.6423
Aplf	21.2904	21.0321	19.9954	19.079	17.8122	18.4882	98.4295	100.208	104.875	33.1855	33.5392	32.6949
Apln	0.123644	0.0551156	0.125829	0.022367	0.0910819	0.0232191	0	0	0	0.283219	0.255447	0.208974
Aplnr	0	0	0	0	0	0	0	0	0	0	0	0
Aplp1	0.0765417	0.0275578	0.0400365	0.70456	0.0910819	0.179948	2.18662	0.387028	0.387709	0	0	0
Aplp2	116.561	114.817	120.819	67.3973	62.7269	59.2782	172.806	171.26	171.981	304.099	329.971	326.968
Apmap	21.1667	19.0424	18.9087	18.2626	18.8824	17.8787	7.82746	10.7723	11.4697	17.3154	16.8973	16.1955
Apoa1	0.105981	0.225974	0.257378	0.100651	0.074004	0.0580476	0.0950704	0	0	0	0.104071	0
Apoa1bp	23.0332	21.1093	18.2681	25.6046	29.391	28.6349	12.169	12.3527	12.3421	30.9783	26.6327	25.4948
Apoa2	0.859622	0.600759	0.829328	0.430564	0.387098	0.661743	0	0.225767	0	0.156259	0.132454	0.32296
Apoa4	0	0	0	0	0	0	0	0	0	0	0	0
Apoa5	0	0	0.00571951	0.0111835	0	0	0	0	0	0	0	0
Apob	0	0	0	0	0	0	0	0	0	0	0.00946099	0
Apobec1	17.11	18.9653	19.3262	11.0046	10.4289	9.35147	6.71831	5.70867	6.20335	35.2071	35.9328	36.9504
Apobec2	0.211962	0.325182	0.148707	0.0838762	0.13093	0.162533	0.792253	1.67712	0.387709	0.292985	0.359518	0.465442
Apobec3	152.141	144.116	142.667	73.5035	79.7251	78.1147	75.8662	76.3413	72.6955	28.4391	33.4257	36.7224
Apobec4	0.0117756	0	0.011439	0	0	0	0	0	0	0	0	0
Apobr	0.0942051	0.099208	0.12011	0.123018	0.256168	0.214776	1.04577	1.48361	1.29236	0.859423	0.586582	0.864393
Apoc1	0	0	0	0	0	0	0	0	0	0	0	0.0854894
Apoc2	0	0	0	0	0	0	0	0	0	0	0	0
Apoc3	0	0	0	0	0	0	0	0	0	0	0	0
Apoc4	0.217849	0.198416	0.217341	0.184528	0.23909	0.110291	2.05986	2.06415	1.16313	0.478542	0.47305	0.417948
Apod	0	0.0110231	0	0	0	0	0	0	0.0646182	0	0.00946099	0.0189976
Apoe	11.2457	10.0035	10.4095	8.40439	8.20875	8.8929	1.17253	1.48361	1.87393	1.55282	1.97735	1.28234
Apof	0.0235513	0.0220462	0	0	0.0113852	0	0	0	0	0	0.028383	0.0379953
Apoh	0	0	0	0	0	0	0	0	0	0	0.0662269	0
Apol10a	0.105981	0.137789	0.217341	0.067101	0.0113852	0.0580476	55.5211	59.7636	57.7041	0.20509	0.293291	0.332459
Apol10b	0	0	0.00571951	0	0.0113852	0.0290238	15.4014	16.6422	15.5407	0.0292985	0.104071	0.0474941
Apol11a	0	0	0	0.022367	0	0	80.4929	83.6304	85.1668	1.42586	1.22993	1.19685
Apol11b	0.105981	0.1433	0.0915121	0.067101	0.176471	0.0812667	1361.76	1456.26	1423.77	22.5403	23.2835	21.4863
Apol6	0.0294391	0.0385809	0.0800731	0	0.0398483	0.0116095	0.760563	0.193514	0.646182	0.0390647	0.028383	0.0474941
Apol7a	0	0	0	0	0	0	0.380282	0.387028	0.581564	0	0	0
Apol7b	0	0	0.12011	0.184528	0	0.116095	0.982394	1.06433	0.840037	0	0.416284	0
Apol7c	0	0	0	0.0726927	0.0455409	0.0580476	4.43662	4.09605	3.52169	0.136726	0.0946099	0.0284965
Apol7e	0.0942051	0.24802	0.0514755	0	0.182164	0	0.950704	0.580542	0.323091	0.507841	0	0.341958
Apol8	0.741865	0.74406	0.703499	0.346688	0.574954	0.922957	139.341	144.426	148.396	0.576204	0.643347	0.607925
Apol9a	0	0	0	0	0	0	0.126761	0	0.0646182	0	0	0
Apol9b	0	0	0	0	0	0.0116095	0	0.0645047	0	0	0	0
Apold1	0.264952	0.325182	0.280256	0.162161	0.13093	0.1219	3.01056	3.87028	4.07095	0.859423	1.02179	0.873892
Apom	0.718314	0.231485	0.297414	0.229262	0.426946	0.568867	0.665493	0.258019	0.420018	0.33205	0.104071	0.370454
Apon	0.129532	0.0881849	0.160146	0.0782844	0.313094	0.1219	0	0.0645047	0.0646182	0.0781294	0.151376	0.0569929
Apoo	14.8726	14.0269	16.9069	18.2235	11.909	16.6132	29.757	31.0913	29.0136	20.2355	17.6637	23.937
Apoo-ps	3.77998	4.34862	2.14481	1.17986	6.23911	3.99948	0	6.19245	5.13715	4.0139	6.48078	2.94463
Apool	14.8667	15.4544	15.803	12.464	13.6509	14.6512	18.7289	20.706	23.101	24.1615	24.012	23.6236
Apopt1	17.3632	15.3717	16.9926	25.5375	26.186	24.6296	12.993	12.3527	11.6636	22.804	23.2173	24.5545
App	0.00588782	0	0.011439	0	0	0	0	0	0	0.0488309	0.00946099	0.0189976
Appbp2	21.8085	24.4382	23.9647	18.2738	21.0058	20.6708	12.3908	10.9658	12.1482	38.2736	42.2906	43.5236
Appl1	4.07437	4.54703	5.10752	3.48925	4.32639	3.66281	2.25	1.25784	1.13082	2.32435	2.68692	2.79265
Appl2	0.13542	0.297624	0.165866	0.134202	0.643266	0.557257	0	0.0645047	0.387709	1.2403	1.64621	1.46282
Aprt	189.782	169.535	180.267	177.158	155.704	170.039	36.8239	35.1873	40.1602	68.4511	64.1171	68.1825
Aptx	7.0595	6.89496	6.35437	7.09033	8.56169	8.09184	6.30633	6.28921	5.75102	16.6416	14.8254	15.3596
Aqp1	1.24233	1.35033	1.407	0.178936	0.102467	0.0348286	7.0669	7.67606	6.49413	0.371115	0.359518	0.617423
Aqp11	18.1345	18.0669	19.4692	25.2915	25.2468	25.9299	3.92958	4.87011	4.39404	10.0885	8.93118	8.71992
Aqp12	0	0	0	0	0	0	0	0	0	0	0	0
Aqp2	0	0	0	0	0	0	0	0	0	0	0	0
Aqp3	23.8692	23.6005	23.3241	13.2245	10.4801	11.0349	24.5915	24.1248	24.2318	18.8292	17.5501	18.0573
Aqp4	0	0	0	0	0	0	0	0	0	0	0	0
Aqp5	0	0	0	0	0	0	0	0	0	0	0	0
Aqp6	0	0	0	0	0	0	0	0	0	0	0	0
Aqp7	0.117756	0.0936964	0.11439	0.0503257	0.074004	0.145119	0.190141	0.258019	0.387709	0.283219	0.179759	0.0759906
Aqp8	1.05981	0.821222	1.14962	27.3269	24.1652	26.0634	0.887324	0.774057	1.84162	52.5811	53.2275	52.0535
Aqp9	46.661	47.4545	47.8665	0.995331	0.876663	0.818472	138.042	150.199	149.656	3.9553	3.24512	2.74516
Aqr	49.44	52.6905	55.1818	45.5671	42.0457	41.3996	17.2077	16.2874	17.0592	19.4347	21.3251	20.6979
Ar	1.41308	1.66449	1.54427	0.00559175	0.00569262	0.00580476	0.158451	0.129009	0.258473	0	0.00946099	0
Araf	43.823	43.2161	44.5206	48.3462	49.0931	51.5927	36.8239	35.8324	37.6401	72.5138	65.1389	64.7345
Arap1	5.16362	4.02344	3.78631	17.8265	15.0399	16.1895	6.02112	5.90218	6.3972	34.4941	28.6763	32.277
Arap2	0	0	0	0.12861	0.0341557	0.0232191	0.0316901	0	0.0323091	0.166025	0.141915	0.180478
Arap3	26.3892	25.5461	24.7254	32.2141	30.0684	28.3679	2.78873	2.51568	2.87551	7.86177	8.15538	7.72254
Arc	0	0.0110231	0	0	0	0	0	0	0	0.0292985	0	0.0284965
Arcn1	67.445	71.3471	74.2506	63.2259	60.0913	60.2476	72.3802	71.7938	71.1123	56.0285	60.1625	65.2379
Areg	0	0	0	0	0	0	0	0	0.0323091	0	0	0
Arel1	50.8943	54.7738	56.8404	49.4814	49.6339	50.0022	257.165	270.339	268.779	84.7801	91.7811	91.2362
Arf1	195.364	182.912	187.954	192.261	200.095	209.947	204.782	218.897	221.673	174.443	162.01	167.179
Arf2	8.86117	8.41614	8.57926	10.7306	10.9754	11.4296	12.1056	12.4172	14.4745	19.7863	19.9059	22.2272
Arf3	33.278	30.9308	29.4097	47.4068	44.9603	43.8144	6.65493	7.35354	7.33417	34.289	32.8013	30.4247
Arf4	62.5816	61.3436	65.5684	39.1087	44.5618	43.7157	43.2887	41.8313	44.4573	22.6966	27.4085	28.7814
Arf5	109.101	92.8807	91.861	117.153	117.012	117.993	749.535	784.055	782.817	324.051	290.774	288.08
Arf6	64.2773	59.2768	61.1301	36.7434	50.7269	53.3922	43.5422	46.6369	48.4314	38.9377	38.0994	37.6533
Arfgap1	20.1069	18.6346	17.8792	21.9532	21.4327	18.8365	24.4648	27.3177	24.6195	30.4119	28.1465	24.9439
Arfgap2	39.7075	39.8375	38.3035	48.7936	43.2411	46.2233	59.1021	58.6025	61.9689	64.9743	67.315	62.3028
Arfgap3	7.64239	7.32486	7.34956	9.26552	7.8672	8.10345	48.8662	49.0881	47.0744	41.0082	39.0455	38.9832
Arfgef1	34.3731	36.9219	36.336	44.1357	36.706	36.2449	20.9155	22.8669	23.521	32.5214	36.86	37.7388
Arfgef2	12.6294	14.9088	13.6181	16.5012	16.0133	14.5177	13.5	15.2554	15.153	24.2689	25.7055	24.8204
Arfgef3	0	0	0	0	0	0	0	0	0	0	0	0
Arfip1	15.638	15.0796	17.2443	11.765	14.0323	14.1346	3.16901	2.28992	2.90782	5.42023	7.24712	7.50407
Arfip2	29.2271	27.8003	28.4774	35.8543	31.799	28.6059	4.84859	6.35372	4.20018	9.31693	7.63502	10.0877
Arfrp1	24.1577	23.9642	22.9695	22.8031	23.5959	25.2507	12.7394	12.7074	11.9867	19.8839	19.2531	21.4388
Arg1	0.0588782	0.0165347	0.0800731	0	0	0.0522429	0.0633803	0.354776	0.0323091	0	0.056766	0.0664918
Arg2	0.0765417	0.0275578	0	0	0.0569262	0.0116095	0.0633803	0.0645047	0.0323091	0.0195323	0.018922	0
Arglu1	60.0911	59.4972	55.8624	38.3035	49.3948	47.7152	39.6127	41.3798	38.674	36.3985	39.8592	36.5705
Arhgap1	34.3319	33.1079	36.6963	38.0127	31.9925	33.1684	39.2958	43.2182	44.425	26.2515	25.5068	26.2832
Arhgap10	3.02634	2.51878	2.48798	5.56938	5.76093	5.28814	0.538732	0.387028	1.0662	3.39863	2.74369	2.4317
Arhgap11a	33.0542	35.0755	33.705	27.6736	31.2866	30.1035	45.7605	48.3463	50.5314	21.5149	23.8039	22.9492
Arhgap12	3.82119	4.64073	4.42118	3.44452	3.80836	3.47705	1.64789	2.0319	1.35698	2.55874	2.64908	3.39108
Arhgap15	11.964	11.4365	13.6753	0.0726927	0.0853892	0.0290238	0.887324	1.61262	1.35698	0	0	0
Arhgap17	15.8736	17.7913	16.6438	23.4965	23.7325	22.4122	63.4753	66.3754	66.1367	74.9065	78.6398	80.0561
Arhgap18	0.18841	0.115743	0.0972316	0.643051	0.0796966	0.249605	0.0950704	0	0.3554	0.0878956	0	0.16148
Arhgap19	23.8751	24.7469	24.8798	22.4788	21.6718	21.5008	34.0035	35.0583	34.9908	25.6069	26.4246	26.6727
Arhgap20	0	0	0	0	0.00569262	0	0	0	0	0	0	0
Arhgap21	11.9523	12.7207	14.1501	13.9961	14.7268	14.6048	37.4894	41.0895	42.0018	21.2805	22.063	24.5545
Arhgap22	0	0	0	0	0.0113852	0	0	0	0	0	0	0
Arhgap23	2.86148	2.70066	2.71676	13.2301	14.3511	13.7399	61.2887	64.924	60.1596	207.053	176.675	172.708
Arhgap24	0	0.0440924	0.011439	0	0.0113852	0	0	0	0.0323091	0.00976617	0.018922	0.00949882
Arhgap25	0	0.049604	0.022878	0.12861	0.0170778	0.0174143	0.602112	0.612795	0.581564	0.00976617	0.0756879	0.0284965
Arhgap26	0	0.0110231	0	0.0279587	0	0.0464381	0.0316901	0.54829	0.0323091	0	0.160837	0
Arhgap27	0.606445	0.650363	0.686341	0.659826	0.836815	0.824276	0.887324	1.06433	0.3554	1.10358	0.86095	0.655419
Arhgap28	0	0	0	0	0	0	0	0	0	0	0	0
Arhgap29	0	0	0	0	0.0512335	0	0	0	0	0	0	0
Arhgap30	22.8977	22.7186	23.9361	42.6315	40.3094	39.4724	2.53521	2.7092	2.87551	24.5815	23.8985	24.4215
Arhgap31	0.0824295	0.1433	0.0857926	0.150977	0.13093	0.104486	0.411972	0.354776	0.3554	0.136726	0.350057	0.208974
Arhgap32	0	0.00551156	0	0	0	0	0	0	0	0.00976617	0.028383	0.0189976
Arhgap33	12.0406	13.2222	10.6726	13.2189	13.1556	11.0465	16.5106	11.9979	11.3728	11.2995	9.54614	8.33997
Arhgap35	2.99101	3.30693	3.39167	4.12112	3.68882	3.41901	3.29577	2.7737	3.06937	7.14884	7.57825	7.06712
Arhgap36	0	0	0	0	0	0	0	0	0	0	0	0
Arhgap39	7.31267	6.75717	7.08647	6.76601	7.98674	7.20371	7.25704	2.7737	5.94488	2.89079	3.03698	2.97313
Arhgap4	6.92996	5.68241	6.42872	19.4034	18.5124	18.0412	7.32042	4.77335	6.26797	54.4757	51.4016	54.3048
Arhgap40	0.0412147	0	0.0171585	0	0	0	0	0	0	0	0.037844	0
Arhgap42	0	0	0	0	0	0	0	0	0	0	0	0
Arhgap44	0.0176635	0.0606271	0.0400365	0.022367	0.0341557	0.0232191	0	0	0	0	0	0.0189976
Arhgap5	5.86427	7.35241	7.54975	5.91607	6.15941	5.70608	1.23591	1.16108	1.32467	2.76383	3.16943	3.49557
Arhgap6	9.4735	9.55704	9.94622	11.1444	13.2069	12.0855	23.8627	23.383	23.7472	76.4496	85.8301	87.3797
Arhgap8	0.176635	0	0.045756	0	0	0	0.887324	0.870814	0	0.195323	0	0.0949882
Arhgap9	65.3136	54.2061	53.5288	53.1943	57.2848	58.1289	5.35563	5.45065	5.55717	25.1479	24.3904	22.8352
Arhgdia	262.161	229.705	220.721	305.874	303.815	298.661	105.021	122.946	130.109	353.946	321.948	307.562
Arhgdib	531.87	458.027	474.439	661.358	650.205	658.092	1698.88	1702.31	1846.17	2212.4	2224.18	2049.14
Arhgdig	22.7741	17.7803	18.514	35.8375	38.1064	37.4698	33.338	36.929	34.0861	12.1589	9.83943	10.9806
Arhgef1	100.77	95.3003	96.5681	137.876	130.384	117.175	24.2746	29.4142	28.9813	101.89	86.5775	93.3924
Arhgef10	0.0706538	0.148812	0.0514755	0.397014	0.125238	0.174143	8.17605	6.64399	7.07569	0.576204	0.482511	0.769405
Arhgef10l	26.136	24.3886	24.6682	12.4193	10.594	10.2512	2.59859	2.93496	3.00475	0.810592	0.331135	0.455943
Arhgef11	1.99597	2.31485	2.19629	1.92356	2.24289	1.96781	0.158451	0.193514	0.549255	1.84581	1.57999	1.52931
Arhgef12	11.8169	13.5254	14.0128	14.9076	12.3359	11.5805	125.525	128.235	126.781	69.2226	71.0047	72.324
Arhgef15	0.506352	0.655875	0.571951	0.357872	0.324479	0.261214	1.23591	2.0964	1.29236	0.742229	0.577121	0.332459
Arhgef16	0	0	0	0	0	0	0	0	0	0.0390647	0	0
Arhgef17	0	0	0	0.0111835	0.0170778	0.0464381	0	0	0	0	0	0
Arhgef18	11.5342	11.7121	11.6621	11.396	11.1575	10.5763	2.12324	3.28974	2.61704	5.41046	4.47505	4.056
Arhgef19	0	0	0.011439	0.0894679	0	0	0	0	0.0323091	0.00976617	0	0
Arhgef2	39.2482	40.1737	43.5426	62.7003	53.2658	52.2719	6.40141	5.19263	4.9756	24.1615	20.0668	21.2584
Arhgef25	22.7211	20.3376	21.0535	5.4184	3.92221	3.5293	2.18662	1.90289	2.22933	0.175791	0.236525	0.0474941
Arhgef26	0.0235513	0.0330693	0.0285975	0.00559175	0.0227705	0.0174143	0.0950704	0.0645047	0.0646182	0.0683632	0.056766	0.0379953
Arhgef28	0	0	0	0.0167752	0.0227705	0.0348286	0	0	0	0.0292985	0.028383	0.0284965
Arhgef3	21.7555	22.0021	24.6625	23.1442	22.4517	22.7431	7.79577	6.61173	8.01266	8.58447	9.97189	9.55582
Arhgef33	0.0117756	0	0	0.044734	0	0.00580476	0	0	0	0.0781294	0.028383	0.0189976
Arhgef37	0.0176635	0.0110231	0.022878	0.0391422	0.0227705	0.0232191	0.190141	0.193514	0.0646182	0.0878956	0.132454	0.0474941
Arhgef38	0	0	0.00571951	0	0.00569262	0	0	0	0.0323091	0	0.018922	0
Arhgef39	10.5981	11.3593	11.2045	13.2916	11.2543	11.6037	26.3979	30.0915	28.7228	12.2175	10.5112	10.4487
Arhgef4	0.724202	0.677921	0.709219	0.503257	0.614803	0.859105	0.728873	0.516038	0.904655	0.175791	0.113532	0.246969
Arhgef40	1.25999	1.17947	1.44132	3.96455	1.45162	1.47441	6.40141	5.16038	4.36173	12.2565	9.79213	11.4271
Arhgef5	0.0529904	0.0661387	0.0514755	0.022367	0.0626188	0.0174143	0.380282	0.483785	0.516946	0.185557	0.151376	0.104487
Arhgef6	0.117756	0.198416	0.137268	0.285179	0.222012	0.319262	0.570422	1.29009	0.7108	1.3575	0.927177	1.36783
Arhgef7	13.5891	14.8922	14.5561	14.5274	12.8482	13.1246	13.2782	12.0946	11.6313	17.1885	16.1405	15.8535
Arhgef9	0.0176635	0.0716502	0.165866	0.0167752	0.074004	0.0754619	0.285211	0.387028	0.226164	0.390647	0.870411	0.284965
Arid1a	25.3176	29.3711	25.875	32.9633	31.9071	29.1283	57.4225	53.2486	54.7962	51.8095	43.9936	41.8613
Arid1b	6.74155	7.4406	7.13794	8.03534	8.28845	8.45174	10.2676	11.1916	11.5344	14.0633	11.0221	11.0471
Arid2	16.4565	20.2715	18.8	14.5441	15.4099	14.7441	29.1549	29.2206	29.7244	23.8881	26.1596	27.2236
Arid3a	7.06538	7.23116	7.52115	11.5805	10.5029	11.9694	1.9331	2.80596	1.74469	19.5812	17.8907	19.9
Arid3b	7.52463	9.03344	7.60122	12.5982	11.3852	11.7314	17.7782	20.4802	17.8669	25.8413	23.7376	25.8558
Arid3c	0	0	0	0	0	0	0	0	0	0	0	0
Arid4a	12.3703	14.082	16.2148	19.655	10.7477	10.7446	49.0246	52.6681	61.4196	24.8256	26.0083	29.0379
Arid4b	15.3142	18.2818	17.5703	15.6625	16.298	15.4	160.574	163.681	167.975	33.6835	37.7399	35.4971
Arid5a	4.03316	4.43129	5.3649	6.68214	5.29983	4.57996	3.2007	3.06397	3.58631	2.96892	2.95183	3.64755
Arid5b	0	0	0	0	0	0	0	0	0	0	0	0
Arih1	28.9327	35.3732	30.9768	29.9829	30.7515	29.2444	103.658	111.109	110.723	46.9069	54.079	51.6926
Arih2	27.8965	27.5688	30.4449	24.134	26.2373	25.4655	289.616	307.365	297.793	69.75	76.161	73.5874
Arl1	50.4586	49.7693	50.9837	32.7509	36.0627	36.2624	19.0775	19.8675	19.9993	24.9916	27.7586	28.1165
Arl10	1.37186	1.37238	1.63006	1.07362	1.06452	1.49763	0.348591	0.322524	0.161546	0.351582	0.624425	1.32034
Arl11	0.0588782	0.0716502	0.034317	0	0.0113852	0.0406333	0	0.129009	0	0	0	0.0189976
Arl13a	0	0.0110231	0.0400365	0	0	0.0232191	0	0	0.0646182	0.0390647	0.018922	0.0379953
Arl13b	4.03904	4.7234	4.5756	4.43425	4.04176	3.62798	2.66197	3.12848	2.68166	9.72711	10.7477	11.902
Arl14	0	0	0	0	0	0	0	0	0	0	0	0
Arl14ep	96.0716	104.036	115.025	38.6837	38.0039	36.4539	21.6127	22.6412	22.7456	15.0008	16.7554	16.7939
Arl14epl	0.0176635	0.0275578	0.022878	0.0950597	0.0512335	0.0638524	0.0316901	0	0.0323091	0.058597	0.0946099	0.0569929
Arl15	12.1937	13.1836	13.6925	0.643051	0.842507	0.870715	5.22887	5.99894	6.68799	0.0781294	0.104071	0.0664918
Arl16	7.59529	6.44852	6.91488	7.54886	8.69832	8.10345	9.88732	11.1271	9.40195	10.3228	10.2652	9.80278
Arl2	25.4177	22.7352	23.0725	23.832	24.6946	24.8618	20.5035	21.8671	20.387	33.8496	34.5137	38.7932
Arl2bp	54.0737	52.3763	51.344	11.094	9.89377	9.15411	65.4401	66.1173	65.5229	13.7312	15.6296	17.4018
Arl3	13.7422	13.2828	14.1501	11.6756	15.6775	16.2475	7.47887	10.6433	8.56191	20.8996	20.4452	21.0589
Arl4a	39.8252	38.3659	39.007	30.2178	25.7363	28.8903	1332	1346.34	1397.4	180.987	194.736	197.186
Arl4c	0.0176635	0	0.0171585	0	0.0113852	0	0.0316901	0	0.0969273	0	0.018922	0.0379953
Arl4d	3.99783	3.34551	4.59848	2.85179	3.47819	4.33035	0.475352	0.322524	0.387709	10.0103	8.96902	9.85028
Arl5a	22.7741	24.9508	25.6977	15.8526	20.9261	21.5415	10.331	10.482	11.0174	18.9561	22.8105	23.5001
Arl5b	5.24016	6.32175	6.41728	4.15467	5.7837	5.43326	10.8063	10.5788	11.502	13.1648	13.1035	12.263
Arl5c	0.553455	0.440924	0.400365	0.324321	0.455409	0.655938	1.33099	1.3546	1.16313	0.576204	0.47305	0.436946
Arl6	2.82027	3.85809	3.38023	3.92541	3.03416	3.58154	0.380282	0.838561	0.258473	0.429712	0.785262	0.655419
Arl6ip1	127.554	120.251	121.723	156.491	164.904	159.962	291.549	287.627	293.334	287.868	299.194	259.052
Arl6ip4	42.5925	38.625	39.0413	55.4645	50.8578	48.3711	26.8732	31.6073	32.2768	42.4536	35.1287	37.4919
Arl6ip5	47.6737	46.727	47.9009	76.7132	75.689	78.4166	149.482	168.293	173.726	91.929	95.5276	86.9332
Arl6ip6	26.0065	28.8805	28.2372	17.2561	19.9298	17.6929	29.4084	29.1239	36.9939	13.2234	14.5321	14.6092
Arl8a	30.7462	27.4145	27.6824	33.7126	36.4555	39.4434	29.4401	31.7363	31.1783	71.6739	72.8686	68.0401
Arl8b	120.388	127.141	126.864	120.318	110.408	115.126	37.5211	43.2827	39.5787	51.751	56.3307	57.7528
Arl9	0.0588782	0.115743	0.165866	0.0503257	0.216319	0.0812667	3.67605	2.22541	1.38929	0.820359	0.737957	0.8074
Armc1	21.0725	21.8919	22.9181	18.8777	18.9166	19.1151	28.9014	29.7689	30.4029	18.7218	21.9968	22.2272
Armc10	21.0961	20.8006	22.4033	16.7473	17.1405	17.9135	3.16901	2.93496	2.8432	7.29533	9.06363	7.92202
Armc12	0.0765417	0.115743	0.0743536	0.218078	0	0	0	0	0	0	0	0
Armc2	0.100093	0.170858	0.165866	0.0559175	0.244783	0.208972	0.0633803	0.161262	0.0323091	0.175791	0.0946099	0.113986
Armc3	0.247288	0.181881	0.211622	0.296363	0.387098	0.470186	0.0316901	0.0645047	0	0.20509	0.227064	0.208974
Armc4	0	0	0	0	0	0	0	0	0	0	0	0
Armc5	8.33715	8.54842	7.9158	12.7548	10.5313	11.1916	7.00352	8.96616	9.01424	12.0905	10.8707	10.9046
Armc6	12.8531	10.0806	9.58017	18.3521	20.8862	18.8539	7.95422	8.9339	9.2081	10.5865	12.1195	11.6456
Armc7	4.3511	3.36756	3.90642	3.94777	4.17838	4.64381	4.84859	4.25731	4.42635	3.38886	3.70871	3.58106
Armc8	10.3685	10.5546	9.56301	9.76319	10.4004	9.54884	11.2183	9.44994	11.4051	11.3385	11.7884	12.4245
Armc9	4.32166	4.03997	3.62617	9.04745	7.7135	7.8016	3.04225	3.35425	3.10167	7.92037	8.02292	7.45658
Armcx1	0.0765417	0.049604	0.045756	1.50977	1.00759	1.30607	0.760563	0	0.226164	1.08405	0.605504	0.512936
Armcx2	0.0353269	0.00551156	0.0171585	0.167752	0.0683114	0.0754619	0	0	0.0646182	0	0.018922	0
Armcx3	0.13542	0.214951	0.308853	0.12861	0.182164	0.284433	0	0.129009	0	0.0488309	0.113532	0.16148
Armcx4	0.00588782	0	0.00571951	0	0	0	0.253521	0.161262	0.193855	0	0.00946099	0
Armcx5	3.11466	3.06994	3.00274	2.61135	4.00191	3.54671	7.54225	6.8375	6.72029	5.3714	6.75515	7.20961
Armcx6	0.0412147	0	0.0800731	0	0	0	0	0	0	0	0	0
Armt1	22.1735	23.8099	23.3585	19.5935	21.7401	21.8898	20.8838	20.19	19.3208	16.2607	16.4337	16.8414
Arnt	19.0824	19.4558	19.9096	19.1517	19.0703	18.3547	56.5035	56.8932	58.0595	34.1035	34.3434	33.6068
Arnt2	0	0	0.0915121	0	0.0284631	0	0.126761	0.612795	0.0323091	0.380881	0.227064	0.256468
Arntl	0.223737	0.203928	0.268817	0.547991	0.415561	0.348286	0.126761	0.0645047	0.0323091	0.478542	0.520355	0.48444
Arntl2	0.577006	0.942476	0.486158	0.229262	0.683114	0.470186	1.58451	2.22541	2.22933	1.13288	1.1637	2.06124
Arpc1a	97.8791	87.981	93.4739	103.727	99.6549	102.785	295.605	303.946	310.555	301.013	317.965	325.724
Arpc1b	456.489	388.135	414.893	625.465	632.945	631.529	126.792	124.236	130.173	1052.47	925.219	882.555
Arpc2	287.867	256.072	273.478	257.382	271.919	275.767	79.9859	82.7918	84.456	233.763	245.002	238.886
Arpc3	364.497	340.234	359.951	294.523	283.879	298.452	385.13	405.122	407.256	242.846	247.954	254.72
Arpc4	196.094	176.612	171.419	211.122	238.549	240.004	109.394	118.431	116.862	211.047	212.078	202.144
Arpc5	176.258	166.493	172.02	162.938	180.946	182.444	347.102	356.647	369.939	340.634	362.053	370.084
Arpc5l	55.7105	47.7025	49.8569	37.5933	39.4498	42.5663	34.9225	31.1558	34.9585	33.5077	31.5903	32.9134
Arpin	0.0176635	0	0.00571951	0	0.00569262	0	0.253521	0.0645047	0.161546	0.00976617	0.00946099	0.0189976
Arpp19	97.8909	78.931	84.0024	78.0552	100.56	96.7132	119.25	122.559	120.933	80.151	71.1467	69.1324
Arpp21	0.0412147	0.0220462	0.0686341	0	0.00569262	0.0174143	0.0316901	1.64487	0.0969273	0	0.141915	0
Arr3	0	0	0	0	0	0	0.0633803	0.129009	0.0646182	0.195323	0.047305	0.132984
Arrb1	53.6498	59.4201	57.9557	46.4562	39.7572	41.1035	829.616	818.533	797.001	135.349	137.591	120.141
Arrb2	49.7462	42.5602	43.6741	62.8456	74.6985	69.3843	14.6091	9.80472	9.11117	145.155	135.434	145.902
Arrdc1	26.7778	23.6391	22.7064	25.1181	23.9431	25.4597	9.28521	10.5788	11.9867	20.6164	17.9191	17.0599
Arrdc2	11.9052	10.6759	10.6097	14.7175	13.4517	11.2264	29.9155	32.2201	31.0167	12.5007	11.0504	9.44183
Arrdc3	4.46297	5.41235	5.90253	5.21151	3.87667	3.4074	268.098	289.658	287.163	67.9433	75.4041	79.6191
Arrdc4	0	0	0	0	0	0	0	0	0	0	0	0
Arrdc5	0	0	0	0	0	0	0	0	0	0	0	0
Arsa	9.68546	7.94215	8.68221	13.8675	12.5921	12.5383	0.855633	0.935318	0.840037	4.55104	4.44667	4.11299
Arsb	0.0235513	0.049604	0.0400365	0.0167752	0.0113852	0.0116095	0	0	0	0.0683632	0.018922	0
Arsg	1.90177	1.15743	1.53855	3.47247	1.81594	2.47863	5.48239	4.96686	3.61862	6.57263	6.3294	5.78478
Arsi	0	0	0	0	0	0	0	0	0	0	0	0
Arsj	0	0	0	0	0	0	0	0	0	0	0	0
Arsk	5.44623	7.89255	6.90344	2.2367	2.15181	2.3161	4.27817	4.99912	4.81406	1.9044	1.60837	2.30821
Art1	0	0	0.011439	0	0	0.0348286	0	0	0	0	0	0
Art2b	0	0	0	0	0	0	0	0	0	0	0	0.0189976
Art3	0.064766	0.0661387	0	0	0.0853892	0	0	0.483785	0	0	0.151376	0.0569929
Art4	3.6269	3.48881	3.0199	6.51438	6.87668	6.44909	344.598	375.417	383.251	36.0665	43.3976	45.8508
Art5	0.0294391	0.0385809	0.011439	0	0.0113852	0.0406333	0	0	0	0	0.037844	0.0189976
Artn	0.0117756	0	0.0285975	0	0	0	1.6162	1.06433	1.68007	0.107428	0.170298	0.104487
Arv1	5.53455	6.11783	6.1885	7.91232	6.76852	6.44329	2.75704	2.80596	2.22933	5.01005	4.58858	4.23647
Arvcf	12.8531	11.442	10.9986	25.3865	23.7838	22.0987	2.63028	3.3865	5.00791	17.2373	12.5453	13.6213
Arx	0	0	0	0.022367	0.0853892	0.0522429	0	0	0	0.195323	0.018922	0.0379953
Arxes1	0	0	0	0	0	0	0	0	0	0	0	0
Arxes2	0	0.0275578	0.034317	0	0	0	0	0	0	0	0	0
As3mt	0.0235513	0	0.011439	0	0	0	0	0	0	0	0	0
Asah1	25.5472	26.2019	26.6929	17.5581	15.5921	18.0818	7.85915	8.22435	7.98035	11.2897	14.182	14.6662
Asah2	0.117756	0.1433	0.0915121	0.022367	0.074004	0.0812667	0.190141	0.0967571	0.0969273	0.0390647	0.0756879	0.0379953
Asap1	50.5823	54.84	54.0036	66.95	68.4082	70.3305	457.384	509.297	526.122	309.099	310.538	310.554
Asap2	0.529904	0.529109	0.554792	4.13789	3.96775	4.33616	0.348591	0.322524	0.290782	29.0251	30.1995	29.1139
Asap3	0.0176635	0.0275578	0.00571951	0.0335505	0.0398483	0.0290238	0.792253	1.06433	0.872346	0.312518	0.359518	0.332459
Asb1	9.49705	9.90426	9.37427	18.0166	16.8957	17.5188	259.606	265.147	257.924	140.018	144.886	139.196
Asb10	0	0.0165347	0	0	0.00569262	0	0	0	0	0.00976617	0	0
Asb11	0.0588782	0.137789	0.0743536	0	0.0113852	0.0290238	1.86972	1.32235	1.19544	0.156259	0.312213	0.132984
Asb12	0	0	0	0	0	0	0.348591	0	0	0	0	0
Asb13	4.03316	4.74545	4.12948	3.80239	4.05884	3.68022	0.538732	0.870814	0.646182	0.878956	0.633886	0.816899
Asb14	0.0353269	0.099208	0.0571951	0	0.0398483	0.0522429	0	0.0645047	0	0	0.018922	0.0189976
Asb15	0	0	0.00571951	0	0.0113852	0.00580476	0	0	0.0646182	0	0.00946099	0
Asb16	0	0	0	0	0	0	0	0	0	0.00976617	0	0
Asb17	5.59343	5.43439	5.81674	3.28795	2.27135	3.15779	5.70422	4.7411	5.331	1.31843	1.74082	2.12774
Asb18	0.423923	0.402344	0.411804	0.357872	0.233397	0.296043	5.54577	3.99929	4.49097	0.58597	0.577121	0.569929
Asb2	0	0	0	0	0	0	0	0	0	0	0	0
Asb3	7.90145	8.42166	8.04162	8.01856	6.40419	7.16888	25.7641	29.8979	29.6275	18.5362	20.2087	18.7982
Asb4	0	0	0.0171585	0.00559175	0.00569262	0.00580476	0.0316901	0.193514	0.0323091	0.244154	0.406823	0.189976
Asb5	0.276728	0.0110231	0.148707	0.134202	0.153701	0.104486	0	0	0.129236	0.0878956	0.0662269	0
Asb6	19.0942	18.7117	17.1928	18.3745	18.8084	18.999	61.3204	63.0211	63.6813	23.4095	20.3695	21.6668
Asb7	5.87016	6.82331	6.84625	5.08849	6.81406	7.10503	2.63028	2.58019	4.2648	7.43206	7.19982	7.47557
Asb8	17.5104	14.6552	16.415	19.9681	19.3663	20.0961	25.0669	24.544	25.9442	27.6676	27.418	28.297
Asb9	0	0	0	0	0	0	0	0	0	0	0	0
Ascc1	25.3588	23.0548	23.8217	22.8926	19.7534	21.1584	18.0317	19.0611	22.3902	21.1731	20.2087	19.6626
Ascc2	19.5122	19.544	20.2356	24.257	22.5712	20.3805	189.634	205.093	209.848	37.4728	36.5667	36.5895
Ascc3	13.8246	16.6063	17.2386	11.5358	11.0892	11.3889	13.0246	13.7395	14.4422	8.39891	8.88387	9.6603
Ascl1	0	0	0	0	0	0	0	0	0	0	0	0
Ascl2	0.0235513	0.0661387	0.142988	0	0.0227705	0.0348286	0.253521	0.0967571	0	0.20509	0.018922	0.379953
Ascl3	0	0	0.022878	0	0.0284631	0	0.285211	0	0.0646182	0.0976617	0	0.0474941
Ascl4	0.0235513	0.0220462	0.0171585	0.12861	0.0455409	0	0.0316901	0.0322524	0	0	0	0
Ascl5	0.0412147	0	0	0	0	0	0.190141	0	0.0969273	0	0	0
Asf1a	14.8255	14.6773	15.0881	14.874	16.5712	16.9789	29.1549	28.9949	31.146	21.5344	25.346	25.7513
Asf1b	50.9002	52.0181	52.1276	56.6444	47.6472	51.198	91.2359	85.7268	85.7807	36.6524	40.6255	40.636
Asgr1	0	0	0.0285975	0	0.0170778	0	0.348591	0.322524	0	0.0878956	0.37844	0.142482
Asgr2	0	0	0	0	0	0	0.348591	0.129009	0.161546	0.12696	0.170298	0.294463
Ash1l	5.75829	7.02172	6.88628	5.0829	4.61671	4.55093	17.5246	17.4163	17.4469	8.604	8.96902	8.76741
Ash2l	39.5014	38.5478	36.3532	43.0564	43.6567	42.4967	16.6373	17.2873	15.3145	37.1896	39.9727	37.3969
Asic1	0.629997	0.556667	0.400365	0.615092	0.398483	0.325067	0.221831	0.193514	0.193855	0.136726	0.132454	0.227972
Asic2	0	0	0	0	0	0	0	0	0	0	0	0
Asic3	0.129532	0.0220462	0.154427	0.0838762	0.0910819	0.110291	0.0633803	0	0	0.136726	0.264908	0.0284965
Asic4	0	0.0165347	0.011439	0	0	0	0	0.0645047	0.0969273	0.00976617	0.056766	0.0284965
Asic5	0	0	0	0	0	0	0	0	0	0	0	0
Asl	22.4797	19.1251	19.3777	27.7407	21.8027	26.1853	110.25	110.658	117.67	62.4547	56.1131	50.8187
Asmt	0.0176635	0	0.0400365	0	0.0626188	0	0	0.0645047	0	0	0	0
Asna1	79.933	74.8965	76.0809	101.099	99.3362	103.621	86.5774	88.5327	95.0857	105.494	95.3006	95.8431
Asns	561.404	543.202	565.264	533.749	505.834	518.104	635.45	671.881	728.926	436.206	462.236	472.139
Asnsd1	118.304	110.22	127.545	90.8771	87.2052	86.5432	79.9542	79.3731	82.0005	120.065	137.695	151.022
Aspa	0.0294391	0.0385809	0.0972316	0.00559175	0.0626188	0.00580476	0.253521	0.0322524	0.0646182	0.0195323	0.028383	0.0189976
Aspdh	0	0	0	0	0	0	0.950704	0.322524	0.129236	0	0	0.0569929
Aspg	0	0	0	0	0	0	0	0	0	0.166025	0.104071	0.132984
Asph	58.6545	64.6836	65.74	39.0807	47.9261	45.7473	19.1091	17.642	18.0285	12.7937	12.1574	13.1939
Asphd1	0.288503	0.413367	0.308853	0.123018	0.113852	0.168338	0.126761	0.0322524	0.0969273	0.234388	0.0756879	0.104487
Asphd2	0	0	0	0	0	0	0	0	0	0.0390647	0.018922	0
Aspm	6.97707	8.06892	8.36192	6.60944	6.60913	5.89764	26.9049	26.0599	25.815	9.05324	9.98135	10.1067
Aspn	0.0353269	0.10472	0.0972316	0	0.0796966	0.13351	0.697183	0.225767	0.290782	0.195323	0.236525	0.151981
Asprv1	0.164859	0.0275578	0.0972316	0.178936	0.074004	0.191557	1.2993	0.741804	0.872346	0.908254	0.756879	0.617423
Aspscr1	32.6597	29.1175	30.1761	37.3808	32.3284	34.2017	40.8803	43.9277	41.388	51.8193	46.5292	46.4872
Asrgl1	11.8286	11.9711	12.2397	8.65043	8.04367	10.1758	4.24648	4.54758	4.13557	3.49629	3.97362	3.42907
Ass1	0	0	0.011439	0	0.0910819	0.0232191	0	0.193514	0	0.214856	0.0756879	0.0759906
Aste1	5.88782	6.49812	6.36009	5.3513	3.37003	5.06756	7.22535	6.0957	6.62337	2.26575	2.91399	2.73566
Astl	0	0	0	0	0	0	0	0	0	0	0	0
Astn1	0	0	0	0	0	0	0	0	0	0	0	0
Astn2	0	0.0110231	0	0	0	0	0	0	0	0	0.00946099	0
Asun	42.0155	39.1761	41.2605	27.668	28.4972	29.5579	1099.87	1169.02	1141.09	74.6331	88.9712	91.6921
Asxl1	26.5717	28.1696	28.2429	25.6102	24.2221	25.57	29.7253	28.6078	27.1073	21.6223	21.7414	21.4768
Asxl2	18.4583	24.2729	25.0915	25.7835	23.7097	20.9842	32.5141	35.4776	32.8907	28.5661	32.6499	33.3694
Asxl3	0.0117756	0.0275578	0.022878	0.0335505	0	0.0232191	0.0950704	0.129009	0.0323091	0	0.018922	0.00949882
Asz1	0	0	0	0	0	0	0	0	0	0	0	0
Atad1	44.6297	46.4349	47.9581	23.681	25.4289	26.2085	12.7711	12.6429	13.2467	11.7585	14.3902	15.1126
Atad2	33.0424	37.7431	36.519	28.0873	31.4346	29.9119	41.5458	43.7019	44.0373	26.0366	29.6602	30.6337
Atad2b	5.55221	8.4437	7.39532	7.02323	6.79129	6.27495	26.6831	29.8979	28.8197	15.0497	18.061	18.3517
Atad3a	63.612	59.6791	55.1761	58.2828	54.3417	55.7373	8.11267	9.25643	8.8527	11.3092	11.1829	11.712
Atad5	12.7589	13.8671	12.9261	9.43328	9.95069	10.1932	18.4753	19.8675	18.4485	6.92422	7.25658	7.58956
Atat1	6.24109	7.19258	5.85677	7.26927	6.76283	6.83221	6.27464	5.38614	4.2648	9.30716	8.66627	9.91677
Atcay	0	0.0165347	0.022878	0.246037	0.0284631	0.0812667	0	0	0	0.107428	0.037844	0
Ate1	15.2612	16.7276	17.4616	21.942	23.4934	23.0914	12.581	13.933	14.4422	37.5314	42.4799	42.2413
Atf1	56.6055	54.5699	55.8967	63.3265	64.1501	61.1416	92.0915	98.3697	95.5057	62.7477	63.6819	63.6611
Atf2	24.4521	28.8695	29.9302	19.2971	16.9697	19.208	59.6725	57.6672	57.6071	16.2314	17.0298	18.5797
Atf3	0.671211	1.21805	0.978035	0.749294	0.893741	1.02744	0.190141	0.161262	0.678491	5.35186	5.96043	5.41433
Atf4	190.618	183.43	184.494	191.931	163.771	162.069	699.94	724.549	775.58	424.536	446.729	452.913
Atf5	36.9166	33.1189	28.8778	44.9185	57.8313	51.9004	562.626	642.145	602.823	295.329	286.659	302.072
Atf6	10.1153	11.194	11.1187	10.4174	9.77422	9.94937	86.7676	90.4356	94.9888	37.2579	37.0682	39.5531
Atf6b	26.1949	24.8185	22.2088	39.0583	37.742	33.865	7.73239	8.12759	7.04339	41.4672	30.4266	28.1355
Atf7	11.5342	13.4758	12.7945	10.5796	12.4441	10.8549	27.3169	27.4145	30.1767	14.1414	12.6493	11.4461
Atf7ip	12.6176	14.6607	14.8364	17.6699	15.0513	14.361	77.2288	78.212	77.1865	24.4252	27.9383	28.0025
Atf7ip2	0.0235513	0	0	0	0	0	0	0	0	0	0	0
Atg10	2.83793	2.85499	2.53946	2.13605	2.29412	2.35093	0.190141	0.161262	0.872346	1.31843	1.58945	1.16836
Atg101	17.687	15.3828	15.0366	11.519	12.4554	13.1362	6.90845	8.61138	7.94804	12.4323	11.8925	13.0894
Atg12	15.5262	16.0276	16.4379	14.1863	14.6073	14.1985	97.6373	106.078	105.005	29.8747	34.1826	33.8443
Atg13	9.39696	9.46885	9.71744	10.9654	10.3606	10.1351	38.4401	45.8306	43.2619	21.1633	21.7035	22.0278
Atg14	3.22064	2.8164	3.27156	2.70081	2.81215	3.07652	78.3697	84.0819	88.527	8.53564	9.47991	10.2682
Atg16l1	21.6907	21.2581	21.5225	23.7537	20.2828	18.9932	72.2852	73.3096	75.9264	39.2502	37.3804	38.9072
Atg16l2	1.07158	0.501552	0.509036	1.73903	1.26376	1.36992	1.17253	0.903066	0.0646182	1.07428	0.983943	1.00688
Atg2a	14.6666	14.4513	14.0643	21.0473	17.1006	16.4043	104.546	100.273	99.1243	54.8175	47.655	44.7964
Atg2b	11.128	13.1781	12.4742	11.8433	11.0038	10.9304	17.8732	17.7388	17.7377	12.0515	12.6304	13.0989
Atg3	25.1292	24.6367	25.3145	23.7649	23.6699	23.8634	11.5669	12.5139	12.7298	25.8413	28.1843	28.1735
Atg4a	11.287	12.0262	13.4809	11.5917	10.4573	9.8681	775.616	777.475	796.936	52.0635	55.9618	61.0679
Atg4a-ps	0	0	0	0	0	0.0232191	0	0	0	0	0	0
Atg4b	34.6616	35.6102	39.6991	48.8104	47.6017	44.4761	306.317	304.591	316.371	106.471	117.893	108.686
Atg4c	1.31887	1.33931	1.1725	1.57128	1.78748	1.56729	0.0316901	0.387028	0.129236	0.605503	0.548738	1.03537
Atg4d	15.6204	14.3852	14.9336	23.2673	19.1272	19.1499	197.81	189.934	201.609	66.8788	53.0099	55.8626
Atg5	18.7645	17.411	18.7714	12.0055	12.2733	11.9752	7.3838	9.77247	6.49413	6.85585	7.62556	8.82441
Atg7	8.555	7.80987	7.6813	15.2711	16.1727	15.5219	20.5035	18.9321	20.7101	33.6347	30.7482	25.9603
Atg9a	14.9845	15.6859	16.6495	20.4099	19.2581	18.1689	501.148	525.036	529.32	104.049	88.1575	88.6905
Atg9b	3.1912	2.03928	2.80828	0.6095	0.666036	0.435357	0.253521	0.612795	0.484637	0.214856	0.198681	0.123485
Atic	95.7536	95.3719	92.2385	93.6338	85.8959	88.4994	21.9296	22.8992	22.9395	25.3042	27.6734	24.9534
Atl1	0.0706538	0.0551156	0.034317	0.0111835	0.187856	0.104486	2.25	2.67695	2.45549	0.859423	1.18262	1.27284
Atl2	20.1187	20.3817	20.676	13.5768	14.6414	15.5684	41.0387	42.1538	41.9372	12.4226	13.3495	13.9823
Atl3	27.6904	34.822	35.2322	27.6232	33.4327	32.17	24.2746	24.7053	26.3319	50.0712	56.151	59.3771
Atm	11.128	10.9956	10.5468	8.44354	11.186	11.1335	1.71127	1.87064	1.777	1.86534	1.88274	2.65017
Atmin	10.8984	11.1995	10.9814	10.8871	10.0532	10.1351	5.70422	4.87011	5.75102	14.4442	14.5889	15.749
Atn1	2.71428	2.23218	2.50514	2.0298	4.19546	4.49289	0	0.193514	0.549255	8.84815	7.90939	6.69667
Atoh1	0	0	0	0	0	0	0	0	0	0	0	0
Atoh7	0	0	0	0	0	0	0	0	0	0	0	0
Atoh8	0	0	0	0	0	0	0.126761	0	0	0	0	0.0189976
Atox1	89.7009	84.8669	97.2602	100.154	109.355	118.104	102.106	110.948	115.602	135.271	127.175	140.193
Atp10a	0.00588782	0.00551156	0.00571951	0	0.0113852	0	0.0633803	0	0	0	0	0.00949882
Atp10b	0	0	0	0	0	0	0	0	0	0	0	0
Atp11a	0.965602	1.55426	1.03523	1.04566	1.0019	0.859105	4.97535	3.06397	2.77858	2.08019	1.3813	1.69079
Atp11b	47.1673	53.4015	53.6146	21.7463	24.2904	25.1288	20.9789	23.8022	22.681	13.1062	16.0648	17.4778
Atp11c	10.6099	12.6325	13.5609	6.32427	8.2486	8.00477	10.8697	12.2559	11.4374	4.24829	4.37098	4.8349
Atp12a	0	0	0	0	0	0	0	0	0	0	0	0
Atp13a1	30.6284	31.8347	28.8263	27.6232	24.6946	24.7283	13.3415	13.159	11.9544	13.7801	12.4223	13.2129
Atp13a2	16.3564	15.6859	14.9622	33.7238	33.6661	34.7241	4.43662	4.48308	4.49097	8.31101	6.23479	8.0835
Atp13a3	73.0678	87.1873	85.6267	78.5976	97.0477	96.0224	74.7887	79.7923	77.1542	39.3479	47.059	50.2488
Atp13a4	0	0	0	0	0	0.0116095	0	0	0	0	0	0
Atp13a5	0	0	0	0	0	0	0	0	0	0	0	0
Atp1a1	78.991	74.1359	72.0944	67.5315	66.0059	64.7579	19.5211	21.0285	19.7086	23.429	20.9088	20.9164
Atp1a2	0.0176635	0.0165347	0.022878	0.00559175	0.0341557	0.0232191	0.0950704	0.225767	0.161546	0.0292985	0.018922	0.0664918
Atp1a3	0	0.00551156	0.00571951	0	0.00569262	0.0232191	0	0	0	0	0.018922	0
Atp1a4	0	0	0	0	0	0	0	0	0	0	0	0.0189976
Atp1b1	1.00093	0.986568	1.22969	0.397014	0.0967745	0.0174143	0	0	0	0.0390647	0	0.0854894
Atp1b2	30.075	30.8151	31.0512	75.5165	71.3342	69.4192	58.5634	62.7953	58.4149	147.84	149.881	153.026
Atp1b3	43.5169	41.8051	39.8764	33.2653	31.5826	32.5473	33.3697	29.7044	29.5951	15.372	17.0582	15.8725
Atp1b4	0	0	0	0	0	0	0	0	0	0.0292985	0	0
Atp2a1	0.0117756	0.0330693	0.011439	0.0391422	0.00569262	0.0232191	0	0	0	0.0878956	0.0756879	0.104487
Atp2a2	69.7177	72.5321	68.3366	60.033	60.689	60.712	50.8943	51.1522	52.5992	35.7637	36.7465	36.9314
Atp2a3	7.16548	6.67449	7.01211	61.0731	58.6283	57.9954	5.00704	5.25713	3.94171	227.269	211.746	205.735
Atp2b1	13.9953	15.1568	15.5571	8.51623	10.0873	9.64752	8.3345	8.61138	8.4973	10.6354	12.0722	11.7025
Atp2b2	0	0	0	0	0	0	0.0316901	0.0322524	0	0	0	0
Atp2b3	0	0	0	0	0	0	0	0	0	0	0	0
Atp2b4	36.1041	45.3821	46.4081	38.1749	37.503	35.827	812.566	836.529	831.346	268.501	279.686	273.937
Atp2c1	22.0381	23.4902	23.2326	18.559	17.8976	17.6929	6.68662	7.54705	7.88342	25.4018	28.2505	26.5777
Atp2c2	0.00588782	0	0	0	0	0	0	0	0	0.00976617	0	0.00949882
Atp4a	3.63867	2.66759	2.28208	3.1873	2.9317	3.18682	0.538732	0.161262	0.129236	0.00976617	0.018922	0
Atp4b	0.0176635	0.0881849	0.12011	0.0391422	0.0398483	0.0580476	0.0633803	0	0	0.166025	0.037844	0.0664918
Atp5a1	419.713	395.063	394.566	416.999	370.885	381.855	296.461	306.688	321.088	309.08	305.524	300.79
Atp5b	990.108	973.996	1008.54	1084.21	1121.34	1087.83	2148.08	2284.34	2237.21	842.391	801.195	847.257
Atp5c1	215.194	204.275	211.85	214.656	186.598	193.513	243.634	256.632	255.016	153.895	160.6	161.489
Atp5d	195.14	179.445	186.17	179.517	181.19	188.904	309.517	360.807	333.236	166.386	171.187	211.71
Atp5e	209.241	146.58	154.404	287.572	343.327	365.247	459.919	486.398	433.911	559.934	481.091	400.28
Atp5f1	249.667	228.823	242.982	236.162	224.357	242.331	561.834	602.571	609.447	445.953	480.836	479.197
Atp5g1	284.688	262.626	267.335	268.516	263.545	269.01	201.01	218.8	218.991	129.089	133.315	139.424
Atp5g2	348.783	297.668	314.476	277.893	328.788	326.158	80.6514	84.6947	82.0328	140.008	118.537	116.931
Atp5g3	433.673	386.195	382.223	396.427	384.479	393.093	301.944	324.846	309.683	229.984	230.129	241.631
Atp5h	329.312	273.742	292.341	255.308	286.879	280.922	768.581	806.728	777.325	351.924	341.731	343.933
Atp5j	226.01	187.619	192.376	208.667	216.604	216.976	352.743	363.71	331.524	222.063	216.761	197.158
Atp5j2	123.674	117.512	122.769	94.713	115.293	117.123	344.472	353.454	338.115	177.569	173.808	189.682
Atp5k	131.363	108.539	114.785	112.305	163.759	163.201	411.053	422.022	358.566	226.565	171.395	165.46
Atp5l	284.152	255.576	286.072	191.126	234.541	255.932	843.971	900.776	873.897	297.39	323.254	367.823
Atp5o	263.368	221.956	229.135	282.26	251.096	263.136	427.468	461.015	450.68	238.822	223.185	198.231
Atp5s	5.9467	6.28317	6.84053	5.00461	4.09868	4.2665	30.676	30.1882	26.7196	9.92243	10.3503	10.2112
Atp5sl	11.0868	10.257	10.135	11.2282	11.3682	9.69396	1.20422	2.19316	2.10009	5.95737	5.19408	5.47132
Atp6ap1	72.0316	72.736	71.9056	100.83	90.8655	95.8599	290.947	308.591	308.39	318.367	290.329	284.813
Atp6ap1l	0	0	0	0.0726927	0	0	0	0	0	0	0	0
Atp6ap2	46.7257	46.8923	45.6702	37.4703	39.9508	39.1996	85.1514	81.663	94.698	46.5358	50.8907	48.767
Atp6v0a1	40.3198	45.0349	42.4101	38.0574	35.1405	34.6951	519.053	554.741	535.911	107.301	114.128	114.746
Atp6v0a2	14.2897	16.4189	16.8382	24.2905	23.3283	22.6908	5.1338	8.77264	6.49413	41.5355	49.6229	44.0365
Atp6v0a4	0.0176635	0.0165347	0	0	0	0	0	0	0	0	0	0
Atp6v0b	157.187	135.358	137.491	183.141	186.388	191.313	321.813	320.814	320.022	294.235	270.395	255.186
Atp6v0c	210.225	188.583	185.781	301.127	304.071	308.767	342.348	349.067	355.982	371.906	329.356	301.664
Atp6v0d1	68.2339	66.5245	66.1175	109.229	109.401	111.893	238.405	270.275	269.296	196.867	199.863	208.68
Atp6v0d2	0	0	0	0	0	0	0	0	0	0	0	0
Atp6v0e	123.161	107.817	117.685	140.778	128.186	134.99	150.496	154.973	156.925	154.354	156.911	157.282
Atp6v0e2	2.88503	3.577	3.05422	1.7614	2.38521	2.47863	11.7887	8.74039	7.85111	3.2619	2.25172	3.72354
Atp6v1a	51.2417	54.3054	54.7013	66.4244	69.541	67.3004	62.0176	54.7968	55.4101	143.934	163.798	156.683
Atp6v1b1	0	0	0.0400365	0	0.0113852	0	0.0316901	0.129009	0.0323091	0	0	0
Atp6v1b2	101.247	102.201	103.351	116.062	103.509	98.2688	170.176	169.357	168.363	224.837	244.586	240.206
Atp6v1c1	40.202	38.5423	38.5437	40.0201	38.5732	41.5157	37.4894	34.123	37.2524	47.9519	51.411	49.8023
Atp6v1c2	0	0	0	0	0	0	0	0	0	0.0292985	0.047305	0.123485
Atp6v1d	64.6365	58.6815	59.46	86.6553	88.0135	91.2567	247.912	241.215	240.8	287.965	311.853	304.19
Atp6v1e1	100.988	89.458	99.4279	141.449	139.412	140.603	829.647	838.529	835.61	230.443	236.383	250.503
Atp6v1e2	0	0	0	0	0	0	0	0	0	0	0	0
Atp6v1f	111.439	101.143	109.454	119.317	119.021	123.862	97.0669	97.7247	97.9935	109.528	98.8106	112.77
Atp6v1g1	105.728	100.806	104.684	87.2704	96.3817	94.6641	153.253	162.971	164.421	126.296	127.704	130.922
Atp6v1g2	2.14317	1.43852	1.40128	1.219	0.774196	1.53826	1.6162	0.838561	1.84162	1.18171	0.76634	0.987878
Atp6v1g3	0	0	0	0	0	0	0	0	0	0	0	0
Atp6v1h	46.5903	43.2381	44.4634	47.7647	45.1197	48.1157	36.7922	35.7356	35.8954	60.4135	65.489	68.724
Atp7a	1.52495	2.07234	2.19629	2.04658	1.68501	2.36254	13.4049	14.5458	15.993	6.02573	7.26604	6.99113
Atp7b	28.5795	30.7765	29.8844	24.1284	22.3663	22.5805	17.176	18.0291	17.8669	10.8307	10.4733	9.63181
Atp8a1	22.9625	28.9853	29.3525	40.8142	42.5523	39.246	144.602	140.04	151.304	103.824	115.926	110.509
Atp8a2	0.0176635	0.0606271	0.0171585	0.173344	0.153701	0.342481	0.0633803	0	0.0323091	0.0390647	0.0851489	0.00949882
Atp8b1	0.747753	0.936964	0.955157	0.0279587	0.0227705	0.0174143	0.190141	0.225767	0.226164	0.0195323	0.018922	0.0284965
Atp8b2	0.200186	0.303136	0.200183	0.676601	0.0967745	0.185752	0.221831	0.193514	0.581564	0.12696	0.0756879	0.0189976
Atp8b3	0.0294391	0.0330693	0.022878	0.022367	0.0341557	0.0406333	0.0633803	0.0645047	0	0.156259	0.0851489	0.142482
Atp8b4	0	0	0	0	0	0	0	0	0	0	0	0
Atp8b5	1.36009	1.21805	1.45847	4.62997	4.54271	4.49869	0.0316901	0.0322524	0.0646182	0.468776	0.756879	0.531934
Atp9a	0.00588782	0	0.00571951	0	0.00569262	0	0	0	0	0	0	0
Atp9b	7.67772	7.88152	8.16173	7.88436	7.45733	7.7958	8.84154	9.67571	9.59581	8.22312	8.74196	8.8624
Atpaf1	8.3607	9.13265	10.3752	12.6318	13.298	12.0913	5.48239	4.16055	3.78017	12.5691	13.5103	15.1601
Atpaf2	29.5981	25.772	27.3564	31.9904	27.9223	26.4291	11.2817	13.288	13.1498	12.6472	14.1536	13.1084
Atpif1	422.051	360.086	385.415	376.185	414.348	438.881	2945.41	3164.02	2937.61	1342.81	1334.04	1289.43
Atr	12.1878	15.1568	16.0089	10.3	10.7818	10.1932	8.27112	6.80525	7.52802	4.66823	5.10894	5.88927
Atraid	27.7552	23.9367	25.6691	19.6326	19.3777	23.2481	19.1408	16.4165	17.4469	16.9834	16.3108	15.6921
Atrip	13.5361	13.5143	14.3274	12.0334	10.6737	11.4122	10.838	10.353	9.14348	7.79341	6.98221	7.53257
Atrn	3.88007	4.56357	4.56417	4.41189	4.43455	4.04012	3.04225	3.32199	3.554	5.65461	5.61037	5.6138
Atrnl1	0.00588782	0.00551156	0	1.07921	1.18976	1.02744	0.0316901	0.0322524	0.0646182	9.76617	10.8139	10.8097
Atrx	40.7378	55.9533	58.8022	47.9996	40.1216	33.4122	28.5845	40.5412	35.7016	28.4684	34.6272	33.7398
Atxn1	2.50821	3.16914	2.99702	4.16585	4.49147	4.35938	3.26408	3.64452	2.8432	5.03935	5.23193	5.01538
Atxn10	14.2191	12.7813	14.7106	32.3706	29.4194	29.0586	2.25	1.87064	1.71238	19.8546	21.7697	21.5338
Atxn1l	6.85342	7.88704	7.34384	7.62155	9.93362	7.88867	6.49648	5.06362	4.84637	7.11954	7.67286	5.48082
Atxn2	26.7425	29.2278	26.7844	29.8823	27.7173	29.285	50.007	47.7012	42.9388	77.1137	85.9153	80.2935
Atxn2l	101.618	103.215	101.292	98.9348	94.0591	92.2551	155.884	176.291	165.875	115.016	104.412	95.3397
Atxn3	13.9836	18.3094	16.5122	16.7025	14.9659	14.5758	46.1408	52.1521	54.1178	29.611	37.3709	36.4565
Atxn7	5.1224	5.8202	5.5136	5.06053	5.93171	5.81637	3.2007	3.61226	3.52169	12.0808	12.8953	14.0013
Atxn7l1	14.9138	17.4716	17.0727	20.203	18.7799	20.2006	137.218	132.718	138.348	53.9288	50.5217	53.9058
Atxn7l2	5.97614	5.3903	5.58224	5.85456	5.92601	5.20687	1.71127	2.90271	1.58315	3.18377	2.72477	2.53619
Atxn7l3	35.0443	32.193	32.5383	43.7498	38.6529	38.1605	15.3697	15.3844	15.4114	32.3944	30.1427	30.2537
Atxn7l3b	44.8416	45.4317	46.0535	49.761	58.5087	58.0186	34.3204	38.3481	37.8663	63.3239	71.913	73.6824
Auh	11.9464	10.0531	11.4276	10.0651	10.446	11.6386	198.19	204.093	193.435	36.8087	31.8173	33.4359
Aunip	11.652	9.86017	10.1006	12.587	14.0266	13.2871	7.41549	8.35336	7.68957	5.23467	6.94437	4.39795
Aup1	131.522	125.603	121.499	124.892	119.869	115.358	604.172	659.238	672.934	241.195	216.42	231.923
Aurka	32.7127	29.6963	29.2267	34.6576	31.224	32.1584	101.028	98.1439	96.2811	39.5335	38.5441	34.1578
Aurkaip1	91.8205	81.323	81.3142	103.084	91.3153	89.9448	102.359	107.691	113.857	95.3471	78.706	83.8461
Aurkb	60.2559	57.1879	54.6384	39.3212	41.5276	40.4012	63.2852	69.2136	59.9334	23.5951	21.3629	21.6098
Aurkc	0.0353269	0.126766	0.2345	0	0.0341557	0	0	0	0	0.0976617	0.141915	0
Auts2	0.535792	0.325182	0.251658	0.0279587	0.0455409	0.0174143	0.982394	0	0.581564	0.00976617	0.037844	0.00949882
Aven	15.8677	14.7214	13.275	19.0455	15.5921	16.5087	3.29577	7.4503	3.97402	5.10771	6.86868	5.55681
Avil	3.51503	3.7203	2.59666	1.05684	0.74004	0.748815	1.96479	1.58037	0.936964	1.25984	1.00287	1.35833
Avl9	9.64425	11.5853	11.868	9.88062	9.74576	9.92615	10.9014	10.4175	12.4067	11.1725	13.7468	13.3838
Avp	0	0	0	0	0	0	0	0	0	0	0	0
Avpi1	5.5581	4.23287	5.15327	8.57215	9.28466	9.65332	40.3098	48.5721	44.522	23.7416	19.0639	17.1644
Avpr1a	0	0	0	0	0	0	0	0	0	0	0	0
Avpr1b	0	0	0	0	0.00569262	0	0	0.0322524	0	0	0	0.0474941
Avpr2	0.264952	0.198416	0.257378	0.665418	0.387098	0.325067	0.0633803	0.0645047	0.0646182	0.91802	0.577121	0.693414
Awat1	0	0	0	0	0	0	0	0.0645047	0	0	0	0.0284965
Awat2	0.105981	0.126766	0.0800731	0.156569	0.119545	0.116095	0.0633803	0.0645047	0	0.117194	0.056766	0.0854894
Axdnd1	0.471026	0.633829	0.423243	0.206895	0.637573	0.539843	2.63028	2.16091	1.32467	1.84581	1.36238	1.03537
Axin1	19.2355	19.1141	18.3139	17.2058	16.6338	16.9905	6.87676	7.96633	9.30502	12.0124	10.8896	10.7812
Axin2	0.0294391	0.0606271	0.0285975	0	0	0	0	0	0.0646182	0	0	0
Axl	0	0	0	0	0.00569262	0.0348286	0	0.0322524	0.129236	0.117194	0.0756879	0.0949882
Aym1	0	0.0440924	0.0686341	0	0	0	0	0	0	0	0	0
Azgp1	0	0	0	0	0	0	0	0	0	0	0	0
[truncated: 19,955 more rows]
