# Supplementary material for: KLF1 coordinates specialized transcriptional networks required to maintain the integrity of terminal erythropoiesis
Source: J Cell Sci. 2025 Nov 13;138(21):jcs264036. doi: 10.1242/jcs.264036 (PMC12669967; doi:10.1242/jcs.264036)
Supplement: Table S2. Principle component analysis. x- and y-coordinate values for the data in Fig. 1B are shown. [file joces-138-264036-TableS2.xlsx]

## Sheet: Sheet1
TABLE S2: x and y coordinates for PCA (Fig. 1B)
Sample	PC1	PC2
WT_Expansion_1	-0.0048411	0.0369031
WT_Expansion_2	-0.004153	0.0340882
WT_Expansion_3	-0.0045387	0.0368709
KO_Expansion_1	-0.00392	0.101939
KO_Expansion_2	-0.0041353	0.0988169
KO_Expansion_3	-0.0043367	0.100031
WT_Differentiation_1	-0.568583	-0.173075
WT_Differentiation_2	-0.570997	-0.0044703
WT_Differentiation_3	-0.573078	-0.0772552
KO_Differentiation_1	-0.0910642	0.596698
KO_Differentiation_2	-0.0832833	0.532062
KO_Differentiation_3	-0.0831667	0.539326
